# Supplementary material for: Changes in gene methylation patterns in neonatal murine hearts: Implications for the regenerative potential
Source: BMC Genomics. 2016 Mar 15;17:231. doi: 10.1186/s12864-016-2545-1 (PMC4791959; doi:10.1186/s12864-016-2545-1)
Supplement: Additional file 1: F1. — The lists of differentially methylated genomic regions and differentially expressed genes and the complete results of gene ontology analyses. (XLSX 16191 kb) [file 12864_2016_2545_MOESM1_ESM.xlsx]

## Sheet: DMRs
Addtional file 1: F1. The lists of differentially methylated genomic regions and differentially expressed genes and the complete results of gene ontology analyses.
DI_START	DI_END	ACC	Name	chr	start	end	BHtd1S	BHtd7S	BHtw2S	BHtw8S	feature DI START	orientation	feature start	feature end	feature DI END	description	Length(bp)	DISSTRIBUTION	gene_id
157958	157982	NM_008592	Foxc1	chr13	31895562	31898055	0.546499	2.22632	1.9811	2.43216	transcription_start_site	+	31898514	31898514	transcription_start_site	forkhead box C1	2494	PROXIMAL	17300
391575	391587	NM_021442	Mecom	chr3	30408882	30410131	0.508081	1.8838	1.46735	1.568	transcription_start_site	-	30408409	30408409	transcription_start_site	MDS1 and EVI1 complex locus	1250	PROXIMAL	14013
572799	572810	NM_013808	Csrp3	chr7	56100632	56101879	0.35986	1.91782	1.46999	2.04495	transcription_start_site	-	56099021	56099021	transcription_start_site	cysteine and glycine-rich protein 3	1248	DISTAL	13009
619260	619271	NM_010402	Hand2	chr8	59797816	59798971	0.258734	1.4098	1.2389	1.7706	transcription_start_site	+	59799779	59799779	transcription_start_site	heart and neural crest derivatives expressed transcript 2	1156	DISTAL	15111
481020	481029	NM_175606	Hopx	chr5	77543431	77544400	0.470041	1.88293	1.05821	1.03451	transcription_start_site	-	77544148	77544148	transcription_start_site	HOP homeobox	970	PROXIMAL	74318
257419	257428	NM_011647	Tsc2	chr17	24770976	24771930	1.57471	3.34435	0.821451	0.992262	transcription_start_site	-	24769574	24769574	transcription_start_site	tuberous sclerosis 2	955	DISTAL	22084
195250	195259	NM_010921	Nkx3-1	chr14	69806734	69807679	0.86724	2.62454	0.535326	1.01217	transcription_start_site	+	69808748	69808748	transcription_start_site	NK-3 transcription factor, locus 1 (Drosophila)	946	DISTAL	18095
526735	526743	NM_009756	Bmp10	chr6	87377135	87378012	0.684114	1.72818	0.877714	0.696779	transcription_start_site	+	87378995	87378995	transcription_start_site	bone morphogenetic protein 10	878	DISTAL	12154
592921	592929	NM_009627	Adm	chr7	117769268	117770102	0.639452	2.02281	2.12472	2.27987	transcription_start_site	+	117771182	117771182	transcription_start_site	adrenomedullin	835	DISTAL	11535
322390	322397	NM_010205	Fgf8	chr19	45819519	45820297	0.503896	1.91866	1.41199	1.91253	transcription_start_site	-	45817363	45817363	transcription_start_site	fibroblast growth factor 8	779	DISTAL	14179
357348	357355	NM_008653	Mybpc3	chr2	90958004	90958743	1.082	2.21868	1.73681	1.82936	transcription_start_site	+	90958300	90958300	transcription_start_site	myosin binding protein C, cardiac	740	PROXIMAL	17868
638927	638934	NM_013519	Foxc2	chr8	123638421	123639159	0.361506	1.98429	1.41789	1.11311	transcription_start_site	+	123640070	123640070	transcription_start_site	forkhead box C2	739	DISTAL	14234
285711	285717	NM_010258	Gata6	chr18	11048159	11048891	0.2221	2.58486	1.87825	2.64841	transcription_start_site	+	11052507	11052507	transcription_start_site	GATA binding protein 6	733	DISTAL	14465
357327	357333	NM_008653	Mybpc3	chr2	90955629	90956288	0.750887	1.89501	1.52969	0.854014	transcription_start_site	+	90958300	90958300	transcription_start_site	myosin binding protein C, cardiac	660	DISTAL	17868
577478	577484	NM_054085	Alpk3	chr7	88201915	88202569	1.23425	3.8773	1.68734	3.07476	transcription_start_site	+	88202485	88202485	transcription_start_site	alpha-kinase 3	655	PROXIMAL	116904
129461	129467	NM_011859	Osr1	chr12	9587891	9588538	0.313432	1.59126	0.669612	0.554561	Primary Transcript	+	9581302	9587707	Primary Transcript	odd-skipped related 1 (Drosophila)	648	INTRAGENIC	23967
33287	33293	NM_033509	Vangl2	chr1	173957267	173957912	0.769523	2.03885	1.73399	0.753167	transcription_start_site	-	173957399	173957399	transcription_start_site	vang-like 2 (van gogh, Drosophila)	646	PROXIMAL	93840
25148	25154	NM_001130176	Tnnt2	chr1	137736774	137737403	0.935892	3.00331	3.02661	2.16789	transcription_start_site	+	137737437	137737437	transcription_start_site	troponin T2, cardiac	630	PROXIMAL	21956
318249	318255	NM_008245	Hhex	chr19	37507319	37507948	1.25405	2.86337	1.93633	3.19148	transcription_start_site	+	37509330	37509330	transcription_start_site	hematopoietically expressed homeobox	630	DISTAL	15242
59945	59950	NM_010301	Gna11	chr10	81009132	81009696	1.36414	3.15887	2.38579	2.17418	transcription_start_site	-	81007791	81007791	transcription_start_site	guanine nucleotide binding protein, alpha 11	565	DISTAL	14672
391594	391599	NM_021442	Mecom	chr3	30410787	30411346	1.21595	2.45893	3.32516	3.26607	transcription_start_site	-	30408409	30408409	transcription_start_site	MDS1 and EVI1 complex locus	560	DISTAL	14013
480998	481003	NM_001159900	Hopx	chr5	77524853	77525409	0.879316	2.61896	1.16606	1.47434	transcription_start_site	-	77524292	77524292	transcription_start_site	HOP homeobox	557	DISTAL	74318
233600	233605	NM_011532	Tbx1	chr16	18590371	18590920	1.0192	2.35529	1.4215	0.540639	transcription_start_site	-	18587062	18587062	transcription_start_site	T-box 1	550	DISTAL	21380
492375	492380	NM_011537	Tbx5	chr5	120282234	120282772	0.374048	1.76256	0.3988	0.60889	transcription_start_site	+	120284671	120284671	transcription_start_site	T-box 5	539	DISTAL	21388
380585	380588	NM_172150	Ift52	chr2	162841629	162842139	0.921212	2.33757	1.12585	0.76558	transcription_start_site	+	162843207	162843207	transcription_start_site	intraflagellar transport 52 homolog (Chlamydomonas)	511	DISTAL	245866
25135	25139	NM_001130176	Tnnt2	chr1	137735383	137735849	0.275935	1.73645	0.700718	1.01769	transcription_start_site	+	137737437	137737437	transcription_start_site	troponin T2, cardiac	467	DISTAL	21956
475499	475503	NM_010835	Msx1	chr5	38212356	38212800	0.747498	1.97377	1.36955	1.73093	Primary Transcript	-	38211729	38215824	Primary Transcript	homeobox, msh-like 1	445	INTRAGENIC	17701
665508	665512	NM_024427	Tpm1	chr9	66898616	66899051	0.125389	1.34861	0.344568	0.271776	transcription_start_site	-	66897020	66897020	transcription_start_site	tropomyosin 1, alpha	436	DISTAL	22003
104891	104894	NM_009324	Tbx2	chr11	85644010	85644370	0.191952	1.27524	0.815071	0.497505	transcription_start_site	+	85646116	85646116	transcription_start_site	T-box 2	361	DISTAL	21385
475524	475527	NM_010835	Msx1	chr5	38216891	38217250	0.068389	0.499127	0.712821	1.39452	transcription_start_site	-	38215824	38215824	transcription_start_site	homeobox, msh-like 1	360	DISTAL	17701
481007	481010	NM_001159901	Hopx	chr5	77525981	77526340	1.23979	2.91819	1.82264	1.69013	transcription_start_site	-	77524292	77524292	transcription_start_site	HOP homeobox	360	DISTAL	74318
184576	184579	NM_007554	Bmp4	chr14	47011661	47012010	0.757874	1.97041	0.831012	0.865566	transcription_start_site	-	47010274	47010274	transcription_start_site	bone morphogenetic protein 4	350	DISTAL	12159
257431	257434	NM_011647	Tsc2	chr17	24772166	24772515	3.34167	3.29384	1.42111	1.52461	transcription_start_site	-	24769574	24769574	transcription_start_site	tuberous sclerosis 2	350	DISTAL	22084
104878	104881	NM_009324	Tbx2	chr11	85642730	85643059	0.264594	0.9649	1.61836	0.989427	transcription_start_site	+	85646116	85646116	transcription_start_site	T-box 2	330	DISTAL	21385
492311	492314	NM_198052	Tbx3	chr5	120119166	120119493	0.707529	2.06187	1.24202	1.33149	transcription_start_site	+	120120677	120120677	transcription_start_site	T-box 3	328	DISTAL	21386
391567	391569	NM_021442	Mecom	chr3	30407953	30408233	2.33531	2.10838	1.49537	0.711234	transcription_start_site	-	30408409	30408409	transcription_start_site	MDS1 and EVI1 complex locus	281	INTRAGENIC	14013
85060	85062	NM_008443	Kif3a	chr11	53377925	53378193	1.27683	2.58467	0.445678	1.02562	transcription_start_site	+	53380880	53380880	transcription_start_site	kinesin family member 3A	269	DISTAL	16568
25107	25109	NM_001130175	Tnnt2	chr1	137731853	137732117	0.698213	1.72944	1.45024	1.24063	transcription_start_site	+	137732962	137732962	transcription_start_site	troponin T2, cardiac	265	DISTAL	21956
691988	691990	NM_009575	Zic3	chrX	55281052	55281316	0.825234	1.98607	1.26161	1.43566	transcription_start_site	+	55283804	55283804	transcription_start_site	zinc finger protein of the cerebellum 3	265	DISTAL	22773
70306	70308	NM_010153	Erbb3	chr10	128027708	128027962	1.0807	2.6092	0.573458	1.14759	transcription_start_site	-	128026557	128026557	transcription_start_site	v-erb-b2 erythroblastic leukemia viral oncogene homolog 3 (avian)	255	DISTAL	13867
481046	481048	NM_175606	Hopx	chr5	77546059	77546313	1.48678	1.12951	0.456536	0.821102	transcription_start_site	-	77544148	77544148	transcription_start_site	HOP homeobox	255	DISTAL	74318
547047	547049	NM_009406	Tnni3	chr7	4474220	4474474	1.31343	2.79004	1.13052	1.64908	transcription_start_site	-	4474045	4474045	transcription_start_site	troponin I, cardiac 3	255	PROXIMAL	21954
577488	577490	NM_054085	Alpk3	chr7	88202913	88203157	0.992697	2.04411	2.29706	1.61978	transcription_start_site	+	88202485	88202485	transcription_start_site	alpha-kinase 3	245	INTRAGENIC	116904
493820	493822	NM_010861	Myl2	chr5	122551202	122551432	1.27731	2.83222	2.04813	1.36355	transcription_start_site	+	122550988	122550988	transcription_start_site	myosin, light polypeptide 2, regulatory, cardiac, slow	231	INTRAGENIC	17906
4313	4316	NM_153502	Ankrd23	chr1	36594861	36595210	0.809482	1.90244	1.09186	0.775714	transcription_start_site	-	36592574	36592574	transcription_start_site	ankyrin repeat domain 23	350	DISTAL	78321
13059	13061	NM_010043	Des	chr1	75354479	75354723	1.66267	0.904385	0.907847	0.54436	transcription_start_site	+	75356918	75356918	transcription_start_site	desmin	245	DISTAL	13346
13072	13077	NM_010043	Des	chr1	75355824	75356378	0.858088	2.00943	1.95139	2.72531	transcription_start_site	+	75356918	75356918	transcription_start_site	desmin	555	DISTAL	13346
14394	14396	NM_010472	Agfg1	chr1	82834220	82834468	0.839012	2.18904	1.35012	1.41773	transcription_start_site	+	82836057	82836057	transcription_start_site	ArfGAP with FG repeats 1	249	DISTAL	15463
24907	24909	NM_173437	Nav1	chr1	137481716	137481945	0.474181	1.63248	0.401584	0.390292	transcription_start_site	-	137481932	137481932	transcription_start_site	neuron navigator 1	230	PROXIMAL	215690
30458	30461	NM_032005	Tbx19	chr1	167090911	167091261	1.42913	3.02805	1.25197	2.24497	transcription_start_site	-	167090904	167090904	transcription_start_site	T-box 19	351	PROXIMAL	83993
30949	30951	NM_175296	Mael	chr1	168169638	168169907	0.879652	2.19491	0.768437	0.897568	transcription_start_site	-	168168875	168168875	transcription_start_site	maelstrom homolog (Drosophila)	270	DISTAL	98558
33833	33838	NM_001145800	Igsf9	chr1	174410255	174410786	1.20489	2.48728	1.42826	1.48857	transcription_start_site	+	174412343	174412343	transcription_start_site	immunoglobulin superfamily, member 9	532	DISTAL	93842
36818	36826	NM_010094	Lefty1	chr1	182864242	182865106	1.37589	3.07525	3.00605	2.8891	transcription_start_site	+	182865169	182865169	transcription_start_site	left right determination factor 1	865	PROXIMAL	13590
37551	37557	NM_008250	Hlx	chr1	186551383	186552042	1.53455	3.72819	2.06129	3.76529	Primary Transcript	-	186551025	186556372	Primary Transcript	H2.0-like homeobox	660	INTRAGENIC	15284
37560	37562	NM_008250	Hlx	chr1	186555752	186555996	1.74564	2.3867	1.8472	0.57719	transcription_start_site	-	186556372	186556372	transcription_start_site	H2.0-like homeobox	245	INTRAGENIC	15284
40374	40379	NM_022027	Syne1	chr10	5277517	5278056	1.03958	2.52319	1.03524	1.18372	transcription_start_site	+	5277477	5277477	transcription_start_site	synaptic nuclear envelope 1	540	PROXIMAL	64009
41420	41422	NM_011682	Utrn	chr10	12581955	12582215	1.18725	2.44081	2.5267	1.35298	transcription_start_site	-	12581533	12581533	transcription_start_site	utrophin	261	PROXIMAL	22288
49100	49103	NM_010100	Edar	chr10	58138420	58138763	0.468297	1.50564	0.408324	0.986233	transcription_start_site	-	58138444	58138444	transcription_start_site	ectodysplasin-A receptor	344	PROXIMAL	13608
49638	49662	NM_001146124	Psap	chr10	59744250	59746859	2.12381	1.9167	0.720251	0.451179	transcription_start_site	+	59747208	59747208	transcription_start_site	prosaposin	2610	PROXIMAL	19156
49670	49672	NM_001146124	Psap	chr10	59747600	59747854	1.32732	2.88346	2.60777	1.93641	transcription_start_site	+	59747208	59747208	transcription_start_site	prosaposin	255	INTRAGENIC	19156
51240	51243	NM_182992	Mypn	chr10	62666473	62666812	1.29521	2.62827	1.48903	2.65233	transcription_start_site	-	62666700	62666700	transcription_start_site	myopalladin	340	PROXIMAL	68802
66015	66033	NM_146242	Lrrc10	chr10	116481286	116483157	0.827685	2.40216	1.32609	2.41799	transcription_start_site	+	116482396	116482396	transcription_start_site	leucine rich repeat containing 10	1872	PROXIMAL	237560
76051	76065	NM_001083587	Tns3	chr11	8565621	8567070	0.860916	2.22146	2.02091	2.12821	transcription_start_site	-	8564538	8564538	transcription_start_site	tensin 3	1450	DISTAL	319939
100877	100880	NM_009423	Traf4	chr11	77981301	77981660	1.56667	3.74286	3.1973	2.81611	transcription_start_site	-	77979029	77979029	transcription_start_site	TNF receptor associated factor 4	360	DISTAL	22032
103283	103287	NM_178680	Unc45b	chr11	82724498	82724942	2.08253	4.44083	2.97494	3.98159	transcription_start_site	+	82724832	82724832	transcription_start_site	unc-45 homolog B (C. elegans)	445	PROXIMAL	217012
107571	107573	NM_170671	Mycbpap	chr11	94383035	94383331	1.65928	3.34477	2.45741	2.41859	transcription_start_site	-	94382816	94382816	transcription_start_site	MYCBP associated protein	297	PROXIMAL	104601
109269	109285	NM_008268	Hoxb5	chr11	96161875	96163524	0.236631	1.48568	0.579795	1.17344	transcription_start_site	+	96164825	96164825	transcription_start_site	homeobox B5	1650	DISTAL	15413
109306	109312	NM_008268	Hoxb5	chr11	96166037	96166716	0.282609	1.82789	0.788847	0.477137	Primary Transcript	+	96164825	96167435	Primary Transcript	homeobox B5	680	INTRAGENIC	15413
109315	109319	NM_010459	Hoxb4	chr11	96175943	96176404	0.601052	1.69027	0.625985	1.54905	transcription_start_site	+	96180052	96180052	transcription_start_site	homeobox B4	462	DISTAL	15412
109366	109371	NM_001079869	Hoxb3	chr11	96182178	96182727	0.554627	1.75099	1.03693	1.23395	transcription_start_site	+	96184439	96184439	transcription_start_site	homeobox B3	550	DISTAL	15410
109433	109436	NM_010458	Hoxb3	chr11	96204968	96205319	1.16143	2.71106	1.67602	2.23111	transcription_start_site	+	96205082	96205082	transcription_start_site	homeobox B3	352	PROXIMAL	15410
109445	109447	NM_010458	Hoxb3	chr11	96207141	96207380	0.654034	1.45431	1.67355	0.639402	Primary Transcript	+	96205082	96209244	Primary Transcript	homeobox B3	240	INTRAGENIC	15410
114742	114746	NM_020004	Kat2a	chr11	100575076	100575520	1.46581	3.06014	1.65804	2.04633	transcription_start_site	-	100573768	100573768	transcription_start_site	K(lysine) acetyltransferase 2A	445	DISTAL	14534
116260	116271	NM_010791	Meox1	chr11	101756597	101757901	0.946385	2.2255	1.16827	1.66131	transcription_start_site	-	101755668	101755668	transcription_start_site	mesenchyme homeobox 1	1305	DISTAL	17285
120544	120546	NM_010303	Gna13	chr11	109221969	109222208	1.03921	2.27549	0.921428	0.765008	transcription_start_site	+	109224107	109224107	transcription_start_site	guanine nucleotide binding protein, alpha 13	240	DISTAL	14674
141567	141574	NM_009368	Tgfb3	chr12	87421551	87422322	0.277753	1.62496	0.249964	0.562461	transcription_start_site	-	87419991	87419991	transcription_start_site	transforming growth factor, beta 3	772	DISTAL	21809
164387	164390	NM_026131	Pdlim7	chr13	55616934	55617292	0.448184	1.62001	0.479802	1.11689	transcription_start_site	-	55614800	55614800	transcription_start_site	PDZ and LIM domain 7	359	DISTAL	67399
170259	170264	NM_054053	Gpr98	chr13	81773405	81773957	1.55984	3.46901	2.61403	3.61332	transcription_start_site	-	81772143	81772143	transcription_start_site	G protein-coupled receptor 98	553	DISTAL	110789
175206	175212	NM_010029	Ddx4	chr13	113443277	113443912	0.606129	1.82352	0.850072	1.46131	transcription_start_site	-	113442518	113442518	transcription_start_site	DEAD (Asp-Glu-Ala-Asp) box polypeptide 4	636	DISTAL	13206
189208	189215	NM_080728	Myh7	chr14	55613052	55613819	0.625912	1.05669	2.16717	0.966076	transcription_start_site	-	55613386	55613386	transcription_start_site	myosin, heavy polypeptide 7, cardiac muscle, beta	768	PROXIMAL	140781
189232	189234	NM_080728	Myh7	chr14	55615541	55615795	1.0807	2.18671	0.818622	1.09799	transcription_start_site	-	55613386	55613386	transcription_start_site	myosin, heavy polypeptide 7, cardiac muscle, beta	255	DISTAL	140781
197775	197778	NM_011613	Tnfsf11	chr14	78709177	78709519	1.02686	2.20456	0.940583	1.46783	transcription_start_site	-	78707850	78707850	transcription_start_site	tumor necrosis factor (ligand) superfamily, member 11	343	DISTAL	21943
200071	200085	NM_025943	Dzip1	chr14	119322398	119323862	0.581509	2.58335	1.04098	2.18453	transcription_start_site	-	119322389	119322389	transcription_start_site	DAZ interacting protein 1	1465	PROXIMAL	66573
202917	202919	NM_011767	Zfr	chr15	12045048	12045310	0.303596	1.62665	0.747986	0.452876	transcription_start_site	+	12047605	12047605	transcription_start_site	zinc finger RNA binding protein	263	DISTAL	22763
205888	205893	NM_175456	Abra	chr15	41700529	41701078	0.821638	2.23085	2.02145	2.1132	transcription_start_site	-	41701266	41701266	transcription_start_site	actin-binding Rho activating protein	550	INTRAGENIC	223513
211461	211468	NM_011117	Plec	chr15	76062838	76063607	0.890993	2.38906	0.53895	0.712794	transcription_start_site	-	76061808	76061808	transcription_start_site	plectin	770	DISTAL	18810
241830	241834	NM_198106	Slc9a10	chr16	45535186	45535631	0.490292	1.80058	0.449219	1.1172	transcription_start_site	+	45535421	45535421	transcription_start_site	solute carrier family 9, member 10	446	PROXIMAL	208169
247651	247657	NM_016968	Olig1	chr16	91267875	91268524	1.14222	3.37132	1.65387	1.11719	transcription_start_site	+	91270013	91270013	transcription_start_site	oligodendrocyte transcription factor 1	650	DISTAL	50914
248421	248428	NM_001111022	Runx1	chr16	92828225	92828982	0.750541	1.81838	1.00724	0.764821	transcription_start_site	-	92826311	92826311	transcription_start_site	runt related transcription factor 1	758	DISTAL	12394
261619	261627	NM_011951	Mapk14	chr17	28825846	28826704	0.675153	1.9724	1.26271	1.34581	transcription_start_site	+	28828389	28828389	transcription_start_site	mitogen-activated protein kinase 14	859	DISTAL	26416
270115	270118	NM_001013745	Zfp57	chr17	37138324	37138778	0.845729	1.94509	0.604752	1.01904	transcription_start_site	+	37139486	37139486	transcription_start_site	zinc finger protein 57	455	DISTAL	22715
280316	280324	NM_010867	Myom1	chr17	71368264	71369132	1.02206	2.41466	1.58503	2.42517	transcription_start_site	+	71368896	71368896	transcription_start_site	myomesin 1	869	PROXIMAL	17929
288757	288759	NM_007462	Apc	chr18	34378088	34378412	1.37802	2.91097	1.54981	2.15446	transcription_start_site	+	34380637	34380637	transcription_start_site	adenomatosis polyposis coli	325	DISTAL	11789
288765	288768	NM_007462	Apc	chr18	34378973	34379302	1.36029	3.07445	1.16476	2.1241	transcription_start_site	+	34380637	34380637	transcription_start_site	adenomatosis polyposis coli	330	DISTAL	11789
293486	293494	NM_010197	Fgf1	chr18	39077621	39078485	0.755271	1.81316	1.10894	1.40783	transcription_start_site	-	39078353	39078353	transcription_start_site	fibroblast growth factor 1	865	PROXIMAL	14164
298613	298617	NM_178793	Ccbe1	chr18	66453199	66453657	0.157798	1.40448	0.432321	0.248832	transcription_start_site	-	66451492	66451492	transcription_start_site	collagen and calcium binding EGF domains 1	459	DISTAL	320924
318346	318351	NM_001105201	Cyp26c1	chr19	37760837	37761402	1.53155	3.51241	1.89551	2.73515	transcription_start_site	+	37760169	37760169	Primary Transcript	cytochrome P450, family 26, subfamily c, polypeptide 1	566	INTRAGENIC	546726
318352	318354	NM_001105201	Cyp26c1	chr19	37761542	37761791	1.40816	3.03433	2.81102	3.23094	Primary Transcript	+	37760169	37767797	Primary Transcript	cytochrome P450, family 26, subfamily c, polypeptide 1	250	INTRAGENIC	546726
318361	318366	NM_001105201	Cyp26c1	chr19	37765195	37765744	0.443573	1.61952	0.454214	0.479625	Primary Transcript	+	37760169	37767797	Primary Transcript	cytochrome P450, family 26, subfamily c, polypeptide 1	550	INTRAGENIC	546726
318367	318373	NM_007811	Cyp26a1	chr19	37767266	37767917	0.898192	2.67848	1.60395	1.91446	transcription_start_site	+	37772297	37772297	transcription_start_site	cytochrome P450, family 26, subfamily a, polypeptide 1	652	DISTAL	13082
318379	318383	NM_007811	Cyp26a1	chr19	37769866	37770329	1.53553	3.14399	2.44055	2.69698	transcription_start_site	+	37772297	37772297	transcription_start_site	cytochrome P450, family 26, subfamily a, polypeptide 1	464	DISTAL	13082
322138	322144	NM_021901	Tlx1	chr19	45230149	45230783	0.450375	1.7709	1.18492	2.00927	Primary Transcript	+	45225204	45231433	Primary Transcript	T-cell leukemia, homeobox 1	635	INTRAGENIC	21908
322246	322248	NM_001037758	Btrc	chr19	45438241	45438500	0.735681	2.29324	1.17969	0.757524	transcription_start_site	+	45438223	45438223	transcription_start_site	beta-transducin repeat containing protein	260	PROXIMAL	12234
324805	324810	NM_198059	Nrap	chr19	56464085	56464655	0.44036	1.5854	1.18703	1.25993	transcription_start_site	-	56464525	56464525	transcription_start_site	nebulin-related anchoring protein	571	PROXIMAL	18175
325131	325145	NM_031387	Tdrd1	chr19	56910812	56912251	1.10684	2.4437	0.777095	2.18687	transcription_start_site	+	56913651	56913651	transcription_start_site	tudor domain containing 1	1440	DISTAL	83561
325155	325161	NM_031387	Tdrd1	chr19	56913292	56913956	2.71554	2.78544	0.985136	2.47638	transcription_start_site	+	56913651	56913651	transcription_start_site	tudor domain containing 1	665	PROXIMAL	83561
339227	339235	NM_001083127	Lhx6	chr2	35946450	35947289	0.529188	2.16572	1.64767	1.94152	Primary Transcript	-	35937472	35959580	Primary Transcript	LIM homeobox protein 6	840	INTRAGENIC	16874
339236	339242	NM_001083125	Lhx6	chr2	35949528	35950186	1.05536	2.98368	3.0644	3.41611	Primary Transcript	-	35937472	35960928	Primary Transcript	LIM homeobox protein 6	659	INTRAGENIC	16874
339243	339247	NM_001083127	Lhx6	chr2	35958864	35959313	0.0048782	1.68628	0.404894	0.559945	transcription_start_site	-	35959580	35959580	transcription_start_site	LIM homeobox protein 6	450	INTRAGENIC	16874
341926	341931	NM_010889	Neb	chr2	52195792	52196426	1.52421	3.99278	2.15993	2.49128	transcription_start_site	-	52194318	52194318	transcription_start_site	nebulin	635	DISTAL	17996
357925	357933	NM_010784	Mdk	chr2	91772801	91773645	0.182321	1.6757	1.24801	0.69728	transcription_start_site	-	91772439	91772439	transcription_start_site	midkine	845	PROXIMAL	17242
364610	364612	NM_016907	Spint1	chr2	119060354	119060586	0.32056	1.46101	0.318111	0.640159	transcription_start_site	+	119063095	119063095	transcription_start_site	serine protease inhibitor, Kunitz type 1	233	DISTAL	20732
364721	364723	NM_019454	Dll4	chr2	119148387	119148621	0.189072	1.63828	0.879796	0.433295	transcription_start_site	+	119151564	119151564	transcription_start_site	delta-like 4 (Drosophila)	235	DISTAL	54485
375123	375126	NM_009328	Tcf15	chr2	151966408	151966748	1.40504	1.99072	1.25293	2.88787	transcription_start_site	+	151969344	151969344	transcription_start_site	transcription factor 15	341	DISTAL	21407
375129	375135	NM_009328	Tcf15	chr2	151966988	151967642	0.201553	1.35194	0.47862	0.506792	transcription_start_site	+	151969344	151969344	transcription_start_site	transcription factor 15	655	DISTAL	21407
380732	380736	NM_021566	Jph2	chr2	163164924	163165358	1.90478	1.99216	0.83012	1.37156	Primary Transcript	-	163163508	163223686	Primary Transcript	junctophilin 2	435	INTRAGENIC	59091
380755	380759	NM_021566	Jph2	chr2	163223550	163223999	1.1131	2.69198	1.85164	1.14843	transcription_start_site	-	163223686	163223686	transcription_start_site	junctophilin 2	450	PROXIMAL	59091
380768	380772	NM_021566	Jph2	chr2	163225020	163225477	1.02503	2.31276	2.29511	1.09508	transcription_start_site	-	163223686	163223686	transcription_start_site	junctophilin 2	458	DISTAL	59091
385300	385303	NM_007557	Bmp7	chr2	172765939	172766293	0.76165	2.24897	2.50298	1.4398	transcription_start_site	-	172765794	172765794	transcription_start_site	bone morphogenetic protein 7	355	PROXIMAL	12162
395415	395421	NM_010750	Mab21l1	chr3	55584221	55584870	1.21863	3.07219	2.15594	1.58888	transcription_start_site	+	55586431	55586431	transcription_start_site	mab-21-like 1 (C. elegans)	650	DISTAL	17116
400035	400051	NM_011839	Mab21l2	chr3	86351434	86353059	0.0242654	0.0984088	0.182657	1.76876	transcription_start_site	-	86352205	86352205	transcription_start_site	mab-21-like 2 (C. elegans)	1626	PROXIMAL	23937
400060	400072	NM_011839	Mab21l2	chr3	86353933	86355158	0.874464	1.93212	1.90318	2.97055	transcription_start_site	-	86352205	86352205	transcription_start_site	mab-21-like 2 (C. elegans)	1226	DISTAL	23937
419090	419092	NM_016750	H2afz	chr3	137525843	137526089	0.810639	1.86095	0.923913	0.892709	transcription_start_site	+	137527562	137527562	transcription_start_site	H2A histone family, member Z	247	DISTAL	51788
420688	420696	NM_010516	Cyr61	chr3	145314771	145315605	0.113268	0.327699	1.20623	1.36774	transcription_start_site	-	145312945	145312945	transcription_start_site	cysteine rich protein 61	835	DISTAL	16007
420702	420705	NM_010516	Cyr61	chr3	145316391	145316720	0.337693	1.5824	0.146128	0.122691	transcription_start_site	-	145312945	145312945	transcription_start_site	cysteine rich protein 61	330	DISTAL	16007
426711	426715	NM_009889	Cga	chr4	34838141	34838575	0.280429	1.38332	0.397682	0.499246	transcription_start_site	+	34841027	34841027	transcription_start_site	glycoprotein hormones, alpha subunit	435	DISTAL	12640
430601	430603	NM_146142	Tdrd7	chr4	45998297	45998526	0.51496	1.63322	0.43659	0.956955	transcription_start_site	+	46000333	46000333	transcription_start_site	tudor domain containing 7	230	DISTAL	100121
467046	467048	NM_021457	Fzd1	chr5	4755737	4755971	0.0706573	1.31977	1.66038	1.7848	Primary Transcript	-	4753838	4758216	Primary Transcript	frizzled homolog 1 (Drosophila)	235	INTRAGENIC	14362
467086	467092	NM_021457	Fzd1	chr5	4759786	4760441	0.674866	1.95771	1.08258	2.34519	transcription_start_site	-	4758216	4758216	transcription_start_site	frizzled homolog 1 (Drosophila)	656	DISTAL	14362
484309	484316	NM_001077595	Shroom3	chr5	93238362	93239130	0.654081	2.33763	1.79612	1.88689	transcription_start_site	+	93238413	93238413	transcription_start_site	shroom family member 3	769	PROXIMAL	27428
485828	485830	NM_029270	Arhgap24	chr5	102908764	102909003	0.75924	1.85376	1.12488	1.28861	transcription_start_site	+	102910409	102910409	transcription_start_site	Rho GTPase activating protein 24	240	DISTAL	231532
488639	488642	NM_153400	P2rx2	chr5	110774111	110774465	0.946089	2.61054	1.42955	1.91874	transcription_start_site	-	110772231	110772231	transcription_start_site	purinergic receptor P2X, ligand-gated ion channel, 2	355	DISTAL	231602
508637	508643	NM_207176	Tes	chr6	17013436	17014078	0.0581981	1.26489	0.10475	0.258051	transcription_start_site	+	17015148	17015148	transcription_start_site	testis derived transcript	643	DISTAL	21753
517972	517976	NM_010452	Hoxa3	chr6	52122294	52122743	0.740898	2.13908	1.36477	0.985705	Primary Transcript	-	52119060	52150941	Primary Transcript	homeobox A3	450	INTRAGENIC	15400
518033	518040	NM_010452	Hoxa3	chr6	52150573	52151324	1.1693	2.2908	2.36688	2.51357	transcription_start_site	-	52150941	52150941	transcription_start_site	homeobox A3	752	PROXIMAL	15400
518091	518100	NM_010453	Hoxa5	chr6	52156395	52157334	0.406805	1.79095	0.759613	1.04049	transcription_start_site	-	52154586	52154586	transcription_start_site	homeobox A5	940	DISTAL	15402
522598	522602	NM_153778	Atoh8	chr6	72186092	72186541	1.0006	2.34128	2.3029	1.15077	transcription_start_site	-	72185571	72185571	transcription_start_site	atonal homolog 8 (Drosophila)	450	DISTAL	71093
525423	525425	NM_001007472	Noto	chr6	85371583	85371832	1.19835	2.45046	1.0599	2.60389	transcription_start_site	+	85373922	85373922	transcription_start_site	notochord homolog (Xenopus laevis)	250	DISTAL	384452
544316	544321	NM_021042	Abcc9	chr6	142651738	142652296	0.544966	1.69727	1.40098	2.58804	transcription_start_site	-	142650794	142650794	transcription_start_site	ATP-binding cassette, sub-family C (CFTR/MRP), member 9	559	DISTAL	20928
545140	545142	NM_025315	Med21	chr6	146589790	146590064	0.669412	1.70478	0.313019	1.02895	transcription_start_site	+	146591100	146591100	transcription_start_site	mediator complex subunit 21	275	DISTAL	108098
560331	560334	NM_011874	Psmc4	chr7	28834474	28834838	2.80725	3.1802	0.968739	2.02196	transcription_start_site	-	28835111	28835111	transcription_start_site	proteasome (prosome, macropain) 26S subunit, ATPase, 4	365	INTRAGENIC	23996
560345	560350	NM_011874	Psmc4	chr7	28835894	28836435	0.636085	1.68354	0.46022	0.0674055	transcription_start_site	-	28835111	28835111	transcription_start_site	proteasome (prosome, macropain) 26S subunit, ATPase, 4	542	DISTAL	23996
575292	575294	NM_183261	Nr2f2	chr7	77503054	77503288	0.762851	1.53405	1.33332	1.92076	Primary Transcript	-	77496835	77511632	Primary Transcript	nuclear receptor subfamily 2, group F, member 2	235	INTRAGENIC	11819
575350	575363	NM_183261	Nr2f2	chr7	77512719	77514081	0.510901	2.53851	1.30212	2.23513	transcription_start_site	-	77511632	77511632	transcription_start_site	nuclear receptor subfamily 2, group F, member 2	1363	DISTAL	11819
598566	598573	NM_016754	Mylpf	chr7	134354957	134355717	0.584823	2.04381	1.40276	0.40533	transcription_start_site	+	134355121	134355121	transcription_start_site	myosin light chain, phosphorylatable, fast skeletal muscle	761	PROXIMAL	17907
602723	602728	NM_183248	Nkx6-2	chr7	146766844	146767393	0.382628	1.48261	1.62571	1.23139	Primary Transcript	-	146765197	146768692	Primary Transcript	NK6 homeobox 2	550	INTRAGENIC	14912
608469	608474	NM_026156	Xab2	chr8	3620930	3621469	0.571561	1.64211	0.260508	0.353871	transcription_start_site	-	3621296	3621296	transcription_start_site	XPA binding protein 2	540	PROXIMAL	67439
608496	608500	NM_026156	Xab2	chr8	3623636	3624130	1.33939	1.53824	0.233797	0.79086	transcription_start_site	-	3621296	3621296	transcription_start_site	XPA binding protein 2	495	DISTAL	67439
624005	624012	NM_013564	Insl3	chr8	74213118	74213885	0.562847	1.95456	1.33527	2.00089	transcription_start_site	+	74213150	74213150	transcription_start_site	insulin-like 3	768	PROXIMAL	16336
628933	628939	NM_033327	Zfp423	chr8	90186286	90186943	0.522476	2.5724	2.27919	1.92147	Primary Transcript	-	90185708	90483494	Primary Transcript	zinc finger protein 423	658	INTRAGENIC	94187
634570	634574	NM_009864	Cdh1	chr8	109124310	109124766	0.841058	1.79219	2.21922	1.2705	transcription_start_site	+	109127267	109127267	transcription_start_site	cadherin 1	457	DISTAL	12550
634589	634593	NM_009864	Cdh1	chr8	109126352	109126784	1.29135	2.81027	1.03961	1.45725	transcription_start_site	+	109127267	109127267	transcription_start_site	cadherin 1	433	PROXIMAL	12550
635172	635184	NM_007496	Zfhx3	chr8	111236231	111237507	1.27269	2.93098	1.58207	3.4297	transcription_start_site	+	111238543	111238543	transcription_start_site	zinc finger homeobox 3	1277	DISTAL	11906
636679	636682	NM_011801	Cfdp1	chr8	114377971	114378320	0.809612	1.99844	0.0908797	0.541126	transcription_start_site	-	114378210	114378210	transcription_start_site	craniofacial development protein 1	350	PROXIMAL	23837
658779	658783	NM_009964	Cryab	chr9	50558948	50559377	1.11733	2.94779	2.30011	2.4244	transcription_start_site	+	50560862	50560862	transcription_start_site	crystallin, alpha B	430	DISTAL	12955
661650	661652	NM_009993	Cyp1a2	chr9	57530924	57531293	1.34275	2.74398	2.20499	1.74442	transcription_start_site	-	57531462	57531462	transcription_start_site	cytochrome P450, family 1, subfamily a, polypeptide 2	370	INTRAGENIC	13077
662069	662071	NM_177193	Islr2	chr9	58048786	58049055	0.993831	2.22811	1.08877	0.733678	transcription_start_site	-	58049522	58049522	transcription_start_site	immunoglobulin superfamily containing leucine-rich repeat 2	270	INTRAGENIC	320563
662074	662078	NM_177193	Islr2	chr9	58049296	58049755	4.08899	4.63765	3.00801	1.96977	transcription_start_site	-	58049522	58049522	transcription_start_site	immunoglobulin superfamily containing leucine-rich repeat 2	460	PROXIMAL	320563
662125	662129	NM_178087	Pml	chr9	58098127	58098561	1.15994	2.44695	1.40502	1.04608	transcription_start_site	-	58097593	58097593	transcription_start_site	promyelocytic leukemia	435	DISTAL	18854
675020	675027	NM_009153	Sema3b	chr9	107509801	107510550	0.91879	1.96949	2.47699	1.26254	transcription_start_site	-	107507733	107507733	transcription_start_site	sema domain, immunoglobulin domain (Ig), short basic domain, secreted, (semaphorin) 3B	750	DISTAL	20347
690590	690592	NM_134163	Mbnl3	chrX	48560490	48560739	0.634566	2.02224	1.0546	1.47147	transcription_start_site	-	48559009	48559009	transcription_start_site	muscleblind-like 3 (Drosophila)	250	DISTAL	171170
698414	698422	NM_010110	Efnb1	chrX	96329234	96330098	0.939535	1.95684	0.872134	0.576227	transcription_start_site	+	96331468	96331468	transcription_start_site	ephrin B1	865	DISTAL	13641
699015	699021	NM_018789	Foxo4	chrX	98448656	98449305	1.31728	3.51158	1.15038	1.25687	transcription_start_site	+	98449866	98449866	transcription_start_site	forkhead box O4	650	DISTAL	54601
705106	705112	NM_007957	Esx1	chrX	133655164	133655803	1.16128	2.39763	1.14135	1.40572	transcription_start_site	-	133654865	133654865	transcription_start_site	extraembryonic, spermatogenesis, homeobox 1	640	PROXIMAL	13984
36571	36588	NM_013729	Mixl1	chr1	182627287	182629076	0.822839	1.16243	1.82905	2.01008	transcription_start_site	-	182627165	182627165	transcription_start_site	Mix1 homeobox-like 1 (Xenopus laevis)	1790	PROXIMAL	27217
663749	663764	NM_016769	Smad3	chr9	63606226	63607796	0.241552	0.780791	1.1319	1.65145	transcription_start_site	-	63605801	63605801	transcription_start_site	MAD homolog 3 (Drosophila)	1571	PROXIMAL	17127
94486	94499	NM_007888	Dvl2	chr11	69813501	69814857	2.61414	3.07115	1.08532	0.977444	transcription_start_site	+	69814127	69814127	transcription_start_site	dishevelled 2, dsh homolog (Drosophila)	1357	PROXIMAL	13543
624810	624820	NM_001113248	Sin3b	chr8	75246901	75247971	1.96757	2.35802	1.42718	0.312248	transcription_start_site	+	75247186	75247186	transcription_start_site	transcriptional regulator, SIN3B (yeast)	1071	PROXIMAL	20467
423436	423446	NM_001081417	Chd7	chr4	8617549	8618603	1.85061	0.849949	1.56316	0.715833	transcription_start_site	+	8618067	8618067	transcription_start_site	chromodomain helicase DNA binding protein 7	1055	PROXIMAL	320790
25042	25051	NM_021467	Tnni1	chr1	137695888	137696837	0.400042	0.696322	1.03475	2.47913	transcription_start_site	+	137695997	137695997	transcription_start_site	troponin I, skeletal, slow 1	950	PROXIMAL	21952
334087	334096	NM_011305	Rxra	chr2	27529868	27530817	1.32944	1.25961	3.28318	2.44904	transcription_start_site	+	27532720	27532720	transcription_start_site	retinoid X receptor alpha	950	DISTAL	20181
593412	593419	NM_009346	Tead1	chr7	119820692	119821454	0.51175	0.83827	0.669196	1.89564	transcription_start_site	+	119823106	119823106	transcription_start_site	TEA domain family member 1	763	DISTAL	21676
301435	301441	NM_198429	Nfatc1	chr18	80909562	80910231	1.25894	0.857699	0.559886	0.071383	transcription_start_site	-	80909797	80909797	transcription_start_site	nuclear factor of activated T-cells, cytoplasmic, calcineurin-dependent 1	670	PROXIMAL	18018
231301	231307	NM_013607	Myh11	chr16	14292879	14293545	2.24611	2.28174	1.48282	0.975928	transcription_start_site	-	14291456	14291456	transcription_start_site	myosin, heavy polypeptide 11, smooth muscle	667	DISTAL	17880
41936	41942	NM_010828	Cited2	chr10	17440594	17441250	2.48526	2.05515	0.993208	1.00157	transcription_start_site	+	17443051	17443051	transcription_start_site	Cbp/p300-interacting transactivator, with Glu/Asp-rich carboxy-terminal domain, 2	657	DISTAL	17684
230876	230882	NM_181860	Mkl2	chr16	13262224	13262873	1.50685	1.7545	0.572919	0.406158	transcription_start_site	+	13265171	13265171	transcription_start_site	MKL/myocardin-like 2	650	DISTAL	239719
170695	170701	NM_001134475	Vcan	chr13	89882709	89883354	0.0439799	0.812759	0.600495	1.15385	transcription_start_site	-	89882117	89882117	transcription_start_site	versican	646	DISTAL	13003
337629	337635	NM_001146350	Eng	chr2	32500052	32500696	1.26574	2.34599	1.19432	3.00788	transcription_start_site	+	32502114	32502114	transcription_start_site	endoglin	645	DISTAL	13805
356853	356858	NM_008982	Ptprj	chr2	90421353	90421922	1.59631	0.201324	1.01065	1.08885	transcription_start_site	-	90420804	90420804	transcription_start_site	protein tyrosine phosphatase, receptor type, J	570	DISTAL	19271
337652	337657	NM_001146348	Eng	chr2	32502337	32502901	4.18646	3.09425	0.972865	1.47374	transcription_start_site	+	32502114	32502114	transcription_start_site	endoglin	565	INTRAGENIC	13805
333145	333150	NM_008714	Notch1	chr2	26361155	26361704	0.772368	0.775726	1.35572	2.34778	transcription_start_site	-	26359342	26359342	transcription_start_site	Notch gene homolog 1 (Drosophila)	550	DISTAL	18128
680627	680632	NM_001081339	Xirp1	chr9	119931134	119931683	0.811249	1.67932	1.87546	1.17959	transcription_start_site	-	119928933	119928933	transcription_start_site	xin actin-binding repeat containing 1	550	DISTAL	22437
347789	347793	NM_016965	Nckap1	chr2	80422854	80423334	0.726746	1.07494	0.577733	2.054	transcription_start_site	-	80421122	80421122	transcription_start_site	NCK-associated protein 1	481	DISTAL	50884
680620	680624	NM_001081339	Xirp1	chr9	119930419	119930888	0.135621	0.666392	1.43274	0.925748	transcription_start_site	-	119928933	119928933	transcription_start_site	xin actin-binding repeat containing 1	470	DISTAL	22437
117777	117781	NM_138753	Hexim1	chr11	102976255	102976723	2.03815	3.47105	0.869286	1.04763	transcription_start_site	+	102977638	102977638	transcription_start_site	hexamethylene bis-acetamide inducible 1	469	DISTAL	192231
38363	38367	NM_008937	Prox1	chr1	191995847	191996311	0.238488	0.470532	0.235239	1.86321	transcription_start_site	-	191994559	191994559	transcription_start_site	prospero-related homeobox 1	465	DISTAL	19130
116662	116666	NM_010412	Hdac5	chr11	102085857	102086321	1.74853	1.14899	0.76373	0.134416	Primary Transcript	-	102057060	102091486	Primary Transcript	histone deacetylase 5	465	INTRAGENIC	15184
356839	356843	NM_008982	Ptprj	chr2	90419952	90420416	0.687827	1.01246	1.86468	0.963003	transcription_start_site	-	90420804	90420804	transcription_start_site	protein tyrosine phosphatase, receptor type, J	465	INTRAGENIC	19271
409412	409416	NM_008121	Gja5	chr3	96834979	96835434	0.91273	1.05881	0.571301	2.11613	transcription_start_site	+	96836338	96836338	transcription_start_site	gap junction protein, alpha 5	456	DISTAL	14613
423417	423421	NM_001081417	Chd7	chr4	8615625	8616071	0.711242	0.47108	1.30133	2.37568	transcription_start_site	+	8618067	8618067	transcription_start_site	chromodomain helicase DNA binding protein 7	447	DISTAL	320790
190447	190451	NM_023699	Nfatc4	chr14	56443584	56444020	4.42608	4.54511	2.03664	2.8071	transcription_start_site	+	56443844	56443844	transcription_start_site	nuclear factor of activated T-cells, cytoplasmic, calcineurin-dependent 4	437	PROXIMAL	73181
117770	117773	NM_138753	Hexim1	chr11	102975504	102975924	2.3334	2.10473	0.952715	0.918356	transcription_start_site	+	102977638	102977638	transcription_start_site	hexamethylene bis-acetamide inducible 1	421	DISTAL	192231
606744	606747	NM_009377	Th	chr7	150087732	150088096	1.30566	1.62067	1.89642	2.81483	transcription_start_site	-	150085871	150085871	transcription_start_site	tyrosine hydroxylase	365	DISTAL	21823
260135	260138	NM_008700	Nkx2-5	chr17	26978184	26978543	0.928782	1.77313	2.28938	1.04476	transcription_start_site	-	26978510	26978510	transcription_start_site	NK2 transcription factor related, locus 5 (Drosophila)	360	PROXIMAL	18091
318561	318564	NM_001159487	Rbp4	chr19	38202439	38202797	1.66378	0.587682	0.62253	1.03724	transcription_start_site	-	38199811	38199811	transcription_start_site	retinol binding protein 4, plasma	359	DISTAL	19662
145474	145477	NM_148948	Dicer1	chr12	105992338	105992692	2.17248	2.22764	0.748397	1.7596	transcription_start_site	-	105990162	105990162	transcription_start_site	Dicer1, Dcr-1 homolog (Drosophila)	355	DISTAL	192119
274201	274204	NM_020493	Srf	chr17	46691959	46692309	2.7662	3.05694	1.43914	1.30633	Primary Transcript	-	46683787	46693111	transcription_start_site	serum response factor	351	INTRAGENIC	20807
660266	660269	NM_145129	Chrna3	chr9	54874429	54874778	3.11119	3.31345	2.7084	1.32488	transcription_start_site	-	54874366	54874366	transcription_start_site	cholinergic receptor, nicotinic, alpha polypeptide 3	350	PROXIMAL	110834
322211	322214	NM_010691	Lbx1	chr19	45312389	45312737	0.0215495	0.00058375	1.19453	0.275227	transcription_start_site	-	45309726	45309726	transcription_start_site	ladybird homeobox homolog 1 (Drosophila)	349	DISTAL	16814
125576	125579	NM_008064	Gaa	chr11	119129669	119130008	1.98026	2.59106	1.82399	0.388091	transcription_start_site	+	119129321	119129321	transcription_start_site	glucosidase, alpha, acid	340	INTRAGENIC	14387
486367	486370	NM_008861	Pkd2	chr5	104888061	104888390	2.08389	2.00483	0.828114	1.12995	transcription_start_site	+	104888475	104888475	transcription_start_site	polycystic kidney disease 2	330	PROXIMAL	18764
80948	80950	NM_007416	Adra1b	chr11	43650968	43651250	1.71972	1.22234	0.440733	1.42382	transcription_start_site	-	43649834	43649834	transcription_start_site	adrenergic receptor, alpha 1b	283	DISTAL	11548
616375	616377	NM_015802	Dlc1	chr8	37678692	37678961	0.849571	0.843084	0.66947	2.64628	transcription_start_site	-	37676928	37676928	transcription_start_site	deleted in liver cancer 1	270	DISTAL	50768
88373	88375	NM_009522	Wnt3a	chr11	59106325	59106589	0.518182	0.611469	0.83102	1.86513	transcription_start_site	-	59104253	59104253	transcription_start_site	wingless-related MMTV integration site 3A	265	DISTAL	22416
20371	20373	NM_001081125	Gli2	chr1	120951284	120951545	1.01701	1.54648	1.08843	2.24654	transcription_start_site	-	120950196	120950196	transcription_start_site	GLI-Kruppel family member GLI2	262	DISTAL	14633
76772	76774	NM_024459	Ppp3r1	chr11	17059078	17059337	1.2951	1.35072	1.40559	0.106757	transcription_start_site	+	17059300	17059300	transcription_start_site	protein phosphatase 3, regulatory subunit B, alpha isoform (calcineurin B, type I)	260	PROXIMAL	19058
166754	166756	NM_008957	Ptch1	chr13	63666724	63666973	0.556208	0.615802	1.91747	0.863976	transcription_start_site	-	63666828	63666828	transcription_start_site	patched homolog 1	250	PROXIMAL	19206
265357	265359	NM_011306	Rxrb	chr17	34169534	34169773	4.84771	3.92076	3.83315	2.15701	transcription_start_site	+	34168796	34168796	transcription_start_site	retinoid X receptor beta	240	INTRAGENIC	20182
680981	680983	NM_007614	Ctnnb1	chr9	120842176	120842415	2.07434	1.78188	1.65503	0.980401	transcription_start_site	+	120842592	120842592	transcription_start_site	catenin (cadherin associated protein), beta 1	240	PROXIMAL	12387
14997	14999	NM_008311	Htr2b	chr1	88009355	88009589	0.708405	0.354254	0.2652	1.64079	transcription_start_site	-	88008545	88008545	transcription_start_site	5-hydroxytryptamine (serotonin) receptor 2B	235	DISTAL	15559
300278	300280	NM_001042660	Smad7	chr18	75525058	75525290	1.48579	1.56486	0.482449	1.0338	transcription_start_site	+	75527018	75527018	transcription_start_site	MAD homolog 7 (Drosophila)	233	DISTAL	17131
594014	594016	NM_001025560	Sox6	chr7	123174145	123174374	0.362118	0.949601	1.59128	1.51522	transcription_start_site	-	123174561	123174561	transcription_start_site	SRY-box containing gene 6	230	INTRAGENIC	20679
338	342	seq_id=chr1:5906509-5907555;probe_id=CHR01FS005906521;count=1	0	chr1	5906521	5906975	0.307767	2.04687	0.839182	0.715817	CpG Islands	.	5906509	5907555	CpG Islands	0	455	INTERGENIC	0
402	404	seq_id=chr1:6431137-6431837;probe_id=CHR01FS006431341;count=1	0	chr1	6431341	6431590	1.3437	1.32049	1.947	0.217241	CpG Islands	.	6431281	6431693	CpG Islands	0	250	INTERGENIC	0
1207	1212	NM_001077695	Ncoa2	chr1	13363241	13363780	2.08807	0.991153	2.5338	0.72756	transcription_start_site	-	13364164	13364164	transcription_start_site	nuclear receptor coactivator 2	540	INTRAGENIC	17978
1246	1253	NM_028173	Tram1	chr1	13579306	13580071	1.4073	0.951245	1.39729	0.149675	transcription_start_site	-	13579945	13579945	transcription_start_site	translocating chain-associating membrane protein 1	766	PROXIMAL	72265
1305	1312	NM_145381	Lactb2	chr1	13652524	13653279	2.53413	2.8849	1.09691	1.33902	transcription_start_site	-	13650590	13650590	transcription_start_site	lactamase, beta 2	756	DISTAL	212442
1482	1487	NM_177781	Trpa1	chr1	14909875	14910409	0.899657	2.31832	1.80014	1.67069	transcription_start_site	-	14908943	14908943	transcription_start_site	transient receptor potential cation channel, subfamily A, member 1	535	DISTAL	277328
1801	1803	NM_016923	Ly96	chr1	16676394	16676628	0.790466	1.31474	2.16025	1.09595	transcription_start_site	+	16678536	16678536	transcription_start_site	lymphocyte antigen 96	235	DISTAL	17087
2745	2753	NM_025746	4933415F23Rik	chr1	23109173	23110024	0.640317	2.45381	0.830451	1.459	transcription_start_site	-	23109092	23109092	transcription_start_site	RIKEN cDNA 4933415F23 gene	852	PROXIMAL	66755
2826	2828	NM_172124	B3gat2	chr1	23766756	23767020	1.70229	1.20185	0.713034	0.423861	transcription_start_site	+	23768764	23768764	transcription_start_site	beta-1,3-glucuronyltransferase 2 (glucuronosyltransferase S)	265	DISTAL	280645
2836	2844	NM_172124	B3gat2	chr1	23767829	23768653	1.46168	3.05705	1.0303	1.48664	transcription_start_site	+	23768764	23768764	transcription_start_site	beta-1,3-glucuronyltransferase 2 (glucuronosyltransferase S)	825	PROXIMAL	280645
2912	2916	NM_026503	1110058L19Rik	chr1	24013704	24014145	1.35746	2.26114	0.786621	1.42826	transcription_start_site	-	24012479	24012479	transcription_start_site	RIKEN cDNA 1110058L19 gene	442	DISTAL	68002
2938	2940	NM_026604	Fam135a	chr1	24107781	24108040	1.65661	1.31942	1.0861	0.674256	transcription_start_site	-	24107180	24107180	transcription_start_site	family with sequence similarity 135, member A	260	DISTAL	68187
2951	2955	NM_026604	Fam135a	chr1	24109211	24109652	0.705168	2.01398	1.07027	0.787741	transcription_start_site	-	24107180	24107180	transcription_start_site	family with sequence similarity 135, member A	442	DISTAL	68187
2992	2994	NM_007740	Col9a1	chr1	24184638	24184869	2.61862	2.00227	1.94232	1.10942	transcription_start_site	+	24184448	24184448	transcription_start_site	collagen, type IX, alpha 1	232	INTRAGENIC	12839
3572	3584	NM_177235	Bend6	chr1	33965833	33967070	1.31131	2.71384	1.66609	2.47439	transcription_start_site	-	33964466	33964466	transcription_start_site	BEN domain containing 6	1238	DISTAL	320705
3600	3603	NM_134448	Dst	chr1	34066209	34066569	3.16725	3.92107	1.25464	2.53613	transcription_start_site	+	34068669	34068669	transcription_start_site	dystonin	361	DISTAL	13518
3607	3614	NM_133833	Dst	chr1	34066930	34067704	2.86766	3.00705	1.24041	2.23477	transcription_start_site	+	34068669	34068669	transcription_start_site	dystonin	775	DISTAL	13518
3728	3732	NM_011206	Ptpn18	chr1	34529474	34529908	1.52776	1.59203	0.656334	0.400381	Primary Transcript	+	34516590	34530624	Primary Transcript	protein tyrosine phosphatase, non-receptor type 18	435	INTRAGENIC	19253
3807	3810	NM_009356	Prss40	chr1	34617875	34618346	3.49196	3.36388	1.29385	3.25495	transcription_start_site	-	34617788	34617788	transcription_start_site	protease, serine, 40	472	PROXIMAL	21756
3833	3835	NM_213727	Fam123c	chr1	34634117	34634369	0.680389	0.546278	0.630891	1.88324	transcription_start_site	+	34636537	34636537	transcription_start_site	family with sequence similarity 123, member C	253	DISTAL	211383
3975	3977	NM_145516	Plekhb2	chr1	34906290	34906544	2.48429	4.47423	1.16391	2.46511	transcription_start_site	+	34906803	34906803	transcription_start_site	pleckstrin homology domain containing, family B (evectins) member 2	255	PROXIMAL	226971
4012	4017	NM_015818	Hs6st1	chr1	36124225	36124790	0.658111	0.688307	1.7128	0.538178	transcription_start_site	+	36125244	36125244	transcription_start_site	heparan sulfate 6-O-sulfotransferase 1	566	PROXIMAL	50785
4100	4102	NM_153408	Neurl3	chr1	36331880	36332129	3.64196	3.46737	2.64289	1.778	transcription_start_site	-	36330270	36330270	transcription_start_site	neuralized homolog 3 homolog (Drosophila)	250	DISTAL	214854
4426	4430	NM_027957	Fam178b	chr1	36652336	36652811	0.354624	0.846758	1.5729	1.49366	transcription_start_site	-	36650177	36650177	transcription_start_site	family with sequence similarity 178, member B	476	DISTAL	381337
4461	4463	NM_201365	Fam178b	chr1	36742137	36742366	3.37674	2.38352	1.2028	1.69248	transcription_start_site	-	36740028	36740028	transcription_start_site	family with sequence similarity 178, member B	230	DISTAL	381337
4476	4494	NM_009942	Cox5b	chr1	36746421	36748290	1.88268	2.03754	0.791225	0.892095	transcription_start_site	+	36748331	36748331	transcription_start_site	cytochrome c oxidase, subunit Vb	1870	PROXIMAL	12859
4812	4820	NR_024017	4930594C11Rik	chr1	37545978	37546900	2.74568	3.61779	1.3416	1.98389	transcription_start_site	-	37545450	37545450	transcription_start_site	G1 to S phase transition pseudogene	923	DISTAL	77633
4837	4839	NM_173870	Mgat4a	chr1	37592476	37592735	1.0523	2.29221	1.33054	1.58131	transcription_start_site	-	37593104	37593104	transcription_start_site	mannoside acetylglucosaminyltransferase 4, isoenzyme A	260	INTRAGENIC	269181
4871	4874	NM_173870	Mgat4a	chr1	37597313	37597682	1.76756	1.22925	1.49424	0.586732	transcription_start_site	-	37593104	37593104	transcription_start_site	mannoside acetylglucosaminyltransferase 4, isoenzyme A	370	DISTAL	269181
4891	4893	NM_207228	Tsga10	chr1	37921692	37921956	1.786	2.0013	1.8054	0.526764	transcription_start_site	-	37921924	37921924	transcription_start_site	testis specific 10	265	PROXIMAL	211484
5029	5033	NM_001033427	Lyg2	chr1	37974821	37975276	0.594432	0.870404	0.987604	2.1075	transcription_start_site	-	37973338	37973338	transcription_start_site	lysozyme G-like 2	456	DISTAL	332427
5085	5088	NM_198303	Eif5b	chr1	38052760	38053107	2.29001	1.90915	1.71855	0.395633	transcription_start_site	+	38054854	38054854	transcription_start_site	eukaryotic translation initiation factor 5B	348	DISTAL	226982
5196	5201	NM_010678	Aff3	chr1	38722210	38722834	2.51953	2.56772	1.83668	1.01395	transcription_start_site	-	38721800	38721800	transcription_start_site	AF4/FMR2 family, member 3	625	PROXIMAL	16764
5211	5216	NM_010678	Aff3	chr1	38723805	38724342	2.33548	2.44209	1.11792	2.49545	transcription_start_site	-	38721800	38721800	transcription_start_site	AF4/FMR2 family, member 3	538	DISTAL	16764
5237	5242	NM_001029878	Lonrf2	chr1	38878940	38879518	0.742267	1.59507	0.956262	1.83571	transcription_start_site	-	38878060	38878060	transcription_start_site	LON peptidase N-terminal domain and ring finger 2	579	DISTAL	381338
5376	5380	NM_008719	Npas2	chr1	39248400	39248834	1.99351	1.45313	0.779032	1.18598	transcription_start_site	+	39251116	39251116	transcription_start_site	neuronal PAS domain protein 2	435	DISTAL	18143
5557	5559	NM_170597	Creg2	chr1	39708199	39708659	2.17757	3.43298	1.31743	2.87056	transcription_start_site	-	39708027	39708027	transcription_start_site	cellular repressor of E1A-stimulated genes 2	461	PROXIMAL	263764
5599	5613	NM_008696	Map4k4	chr1	39954818	39956271	1.42933	2.31075	1.26992	3.36605	transcription_start_site	+	39957757	39957757	transcription_start_site	mitogen-activated protein kinase kinase kinase kinase 4	1454	DISTAL	26921
5782	5786	NM_133193	Il1rl2	chr1	40382633	40383077	0.606129	0.62264	1.47802	1.87702	Primary Transcript	+	40381471	40422316	Primary Transcript	interleukin 1 receptor-like 2	445	INTRAGENIC	107527
5882	5885	NM_010553	Il18rap	chr1	40570624	40570989	0.973222	2.07676	0.465214	1.3657	transcription_start_site	+	40572206	40572206	transcription_start_site	interleukin 18 receptor accessory protein	366	DISTAL	16174
5939	5943	NM_001033289	Slc9a2	chr1	40735609	40736063	0.612981	1.37562	0.973428	1.66892	transcription_start_site	+	40738556	40738556	transcription_start_site	solute carrier family 9 (sodium/hydrogen exchanger), member 2	455	DISTAL	226999
6126	6129	NM_023514	Mrps9	chr1	42906525	42906874	1.33005	1.29036	0.199097	1.4034	transcription_start_site	+	42908077	42908077	transcription_start_site	mitochondrial ribosomal protein S9	350	DISTAL	69527
6185	6190	NM_001013025	Tgfbrap1	chr1	43149029	43149588	1.65235	1.19886	0.226788	0.444657	Primary Transcript	-	43104113	43155467	Primary Transcript	transforming growth factor, beta receptor associated protein 1	560	INTRAGENIC	73122
6996	6998	NM_011487	Stat4	chr1	52064269	52064526	0.191107	0.25128	0.053418	1.47354	transcription_start_site	+	52065087	52065087	transcription_start_site	signal transducer and activator of transcription 4	258	DISTAL	20849
7040	7043	NM_009283	Stat1	chr1	52175373	52175728	2.69965	3.04723	1.21486	2.61615	transcription_start_site	+	52176281	52176281	transcription_start_site	signal transducer and activator of transcription 1	356	DISTAL	20846
7998	8003	NM_139146	Satb2	chr1	57028197	57028734	3.027	1.27915	2.58089	0.927528	transcription_start_site	-	57028178	57028178	transcription_start_site	special AT-rich sequence binding protein 2	538	PROXIMAL	212712
8261	8268	NM_023631	Aox4	chr1	58264393	58265148	2.42938	1.78013	1.0257	1.48115	transcription_start_site	+	58267240	58267240	transcription_start_site	aldehyde oxidase 4	756	DISTAL	71872
8353	8362	NM_025824	Bzw1	chr1	58449718	58450659	1.94552	0.892692	1.47967	0.451455	transcription_start_site	+	58449979	58449979	transcription_start_site	basic leucine zipper and W2 domains 1	942	PROXIMAL	66882
8410	8414	NM_022988	Nif3l1	chr1	58503393	58503912	2.11393	2.69232	0.917487	2.16364	transcription_start_site	+	58504476	58504476	transcription_start_site	Ngg1 interacting factor 3-like 1 (S. pombe)	520	DISTAL	65102
8514	8516	NM_172513	Fam126b	chr1	58642551	58642785	2.17806	2.11642	1.56834	0.519544	transcription_start_site	-	58643177	58643177	transcription_start_site	family with sequence similarity 126, member B	235	INTRAGENIC	213056
8815	8817	NM_145143	Mpp4	chr1	59218059	59218314	0.912745	2.07629	0.672928	0.765709	transcription_start_site	-	59218480	59218480	transcription_start_site	membrane protein, palmitoylated 4 (MAGUK p55 subfamily member 4)	256	INTRAGENIC	227157
8890	8897	NM_008057	Fzd7	chr1	59536759	59537530	0.883038	1.18409	0.92394	2.25496	transcription_start_site	+	59538990	59538990	transcription_start_site	frizzled homolog 7 (Drosophila)	772	DISTAL	14369
9104	9106	NM_027407	Ica1l	chr1	60099807	60100061	0.279411	0.284047	1.36672	0.707983	transcription_start_site	-	60099931	60099931	transcription_start_site	islet cell autoantigen 1-like	255	PROXIMAL	70375
9376	9379	NM_009843	Ctla4	chr1	60965394	60965745	0.507442	1.07788	0.658929	1.54177	transcription_start_site	+	60965868	60965868	transcription_start_site	cytotoxic T-lymphocyte-associated protein 4	352	PROXIMAL	12477
9673	9679	NM_011780	Adam23	chr1	63492278	63492937	1.3391	1.0457	2.02885	0.576049	transcription_start_site	+	63492477	63492477	transcription_start_site	a disintegrin and metallopeptidase domain 23	660	PROXIMAL	23792
9876	9879	NM_025964	Fam119a	chr1	64666170	64666509	1.01837	2.31629	1.16633	1.54172	transcription_start_site	-	64663742	64663742	transcription_start_site	family with sequence similarity 119, member A	340	DISTAL	67099
10946	10951	NM_175210	Abca12	chr1	71460853	71461396	3.27474	3.4213	1.49273	2.04395	transcription_start_site	-	71461484	71461484	transcription_start_site	ATP-binding cassette, sub-family A (ABC1), member 12	544	PROXIMAL	74591
11204	11206	NM_009533	Xrcc5	chr1	72351734	72351958	2.35351	2.82329	0.919419	1.90698	transcription_start_site	+	72353994	72353994	transcription_start_site	X-ray repair complementing defective repair in Chinese hamster cells 5	225	DISTAL	22596
11209	11211	NM_009533	Xrcc5	chr1	72352259	72352486	2.10874	2.40841	1.65661	0.940998	transcription_start_site	+	72353994	72353994	transcription_start_site	X-ray repair complementing defective repair in Chinese hamster cells 5	228	DISTAL	22596
11530	11535	NM_027884	Tns1	chr1	74114975	74115530	0.627742	2.98466	1.82241	2.41227	Primary Transcript	-	73956804	74171021	Primary Transcript	tensin 1	556	INTRAGENIC	21961
11591	11608	NM_009909	Cxcr2	chr1	74198606	74200345	3.12404	3.1119	1.63666	2.04389	transcription_start_site	+	74200567	74200567	transcription_start_site	chemokine (C-X-C motif) receptor 2	1740	PROXIMAL	12765
11743	11749	NM_146110	Aamp	chr1	74330804	74331449	2.20301	1.24337	0.602848	0.339636	transcription_start_site	-	74331240	74331240	transcription_start_site	angio-associated migratory protein	646	PROXIMAL	227290
11770	11774	NM_146110	Aamp	chr1	74333534	74333973	1.41546	1.41265	0.347351	0.139527	transcription_start_site	-	74331240	74331240	transcription_start_site	angio-associated migratory protein	440	DISTAL	227290
11893	11898	NM_013612	Slc11a1	chr1	74420804	74421342	0.932825	2.07137	0.864192	1.06774	transcription_start_site	+	74421776	74421776	transcription_start_site	solute carrier family 11 (proton-coupled divalent metal ion transporters), member 1	539	PROXIMAL	18173
11947	11950	NM_009509	Vil1	chr1	74452998	74453355	0.889065	2.07677	0.873344	1.10014	transcription_start_site	+	74455957	74455957	transcription_start_site	villin 1	358	DISTAL	22349
12096	12100	NM_029888	Zfp142	chr1	74634642	74635076	2.23413	1.41122	1.84547	0.775869	transcription_start_site	-	74634602	74634602	transcription_start_site	zinc finger protein 142	435	PROXIMAL	77264
12108	12112	NM_025784	Bcs1l	chr1	74635838	74636282	5.15825	4.7239	2.46267	2.81823	transcription_start_site	+	74634934	74634934	transcription_start_site	BCS1-like (yeast)	445	INTRAGENIC	66821
12205	12207	NM_024264	Cyp27a1	chr1	74758288	74758563	2.58488	2.08788	1.22929	2.24997	transcription_start_site	+	74760147	74760147	transcription_start_site	cytochrome P450, family 27, subfamily a, polypeptide 1	276	DISTAL	104086
12288	12295	NM_009526	Wnt6	chr1	74817926	74818656	3.78203	3.27947	2.33862	1.56552	transcription_start_site	+	74818465	74818465	transcription_start_site	wingless-related MMTV integration site 6	731	PROXIMAL	22420
12412	12415	NM_009872	Cdk5r2	chr1	74902707	74903061	1.82733	1.46745	1.6263	0.563278	Primary Transcript	+	74901602	74904306	Primary Transcript	cyclin-dependent kinase 5, regulatory subunit 2 (p39)	355	INTRAGENIC	12570
12641	12644	NM_194333	Slc23a3	chr1	75131873	75132218	0.604024	2.05386	0.561581	0.779122	transcription_start_site	-	75130464	75130464	transcription_start_site	solute carrier family 23 (nucleobase transporters), member 3	346	DISTAL	22626
12741	12743	NM_026846	Zfand2b	chr1	75165561	75165810	0.596825	1.70841	0.814375	0.480934	transcription_start_site	+	75165308	75165308	transcription_start_site	zinc finger, AN1 type domain 2B	250	INTRAGENIC	68818
13013	13027	NM_016878	Dnpep	chr1	75312869	75314323	1.79454	1.9072	0.749494	0.56945	transcription_start_site	-	75313592	75313592	transcription_start_site	aspartyl aminopeptidase	1455	PROXIMAL	13437
13172	13176	NM_001085370	Speg	chr1	75379703	75380129	1.79117	1.15719	0.35184	0.994193	transcription_start_site	+	75382184	75382184	transcription_start_site	SPEG complex locus	427	DISTAL	11790
13246	13248	NM_133708	Gmppa	chr1	75431075	75431309	1.76232	2.61722	1.88683	0.750148	transcription_start_site	+	75432517	75432517	transcription_start_site	GDP-mannose pyrophosphorylase A	235	DISTAL	69080
13261	13264	NM_133708	Gmppa	chr1	75432830	75433179	1.50202	1.05571	0.32373	0.206519	transcription_start_site	+	75432517	75432517	transcription_start_site	GDP-mannose pyrophosphorylase A	350	INTRAGENIC	69080
13290	13296	NM_183022	Accn4	chr1	75446616	75447255	0.173728	0.274925	1.41385	0.681041	transcription_start_site	+	75447084	75447084	transcription_start_site	amiloride-sensitive cation channel 4, pituitary	640	PROXIMAL	241118
13409	13412	NM_010564	Inha	chr1	75500791	75501147	0.42925	0.912928	0.689614	2.21826	transcription_start_site	+	75503651	75503651	transcription_start_site	inhibin alpha	357	DISTAL	16322
13526	13529	NM_009208	Slc4a3	chr1	75543221	75543575	2.67494	3.50343	2.19009	1.18555	transcription_start_site	+	75542840	75542840	transcription_start_site	solute carrier family 4 (anion exchanger), member 3	355	INTRAGENIC	20536
13739	13741	NM_026713	Mogat1	chr1	78508278	78508542	2.53991	2.38534	1.60748	1.0647	transcription_start_site	+	78507634	78507634	transcription_start_site	monoacylglycerol O-acyltransferase 1	265	INTRAGENIC	68393
13849	13855	NM_183027	Ap1s3	chr1	79667807	79668466	4.98882	3.83895	3.29009	1.82203	transcription_start_site	-	79668547	79668547	transcription_start_site	adaptor-related protein complex AP-1, sigma 3	660	PROXIMAL	252903
13884	13897	NM_001111279	Wdfy1	chr1	79757707	79759059	1.85185	1.91908	1.59092	0.544681	transcription_start_site	-	79758344	79758344	transcription_start_site	WD repeat and FYVE domain containing 1	1353	PROXIMAL	69368
13980	13984	NM_009255	Serpine2	chr1	79857523	79857972	0.469876	1.34805	1.27948	1.59502	transcription_start_site	-	79855240	79855240	transcription_start_site	serine (or cysteine) peptidase inhibitor, clade E, member 2	450	DISTAL	20720
13987	13991	NM_173425	Fam124b	chr1	80209797	80210251	2.25961	1.74441	0.443796	0.640913	transcription_start_site	-	80210519	80210519	transcription_start_site	family with sequence similarity 124, member B	455	INTRAGENIC	241128
14221	14224	NM_001122685	Rhbdd1	chr1	82332879	82333213	1.79149	1.73567	1.12418	0.391344	transcription_start_site	+	82335623	82335623	transcription_start_site	rhomboid domain containing 1	335	DISTAL	76867
14232	14235	NM_001122685	Rhbdd1	chr1	82334116	82334465	0.82912	1.05009	2.24411	1.45205	transcription_start_site	+	82335623	82335623	transcription_start_site	rhomboid domain containing 1	350	DISTAL	76867
14447	14451	NM_030556	Slc19a3	chr1	83037542	83038007	0.620149	1.84898	0.74063	0.918056	transcription_start_site	-	83035023	83035023	transcription_start_site	solute carrier family 19 (sodium/hydrogen exchanger), member 3	466	DISTAL	80721
14643	14650	NM_133975	Trip12	chr1	84834990	84835724	4.17013	4.02948	2.82638	2.02905	transcription_start_site	-	84835879	84835879	transcription_start_site	thyroid hormone receptor interactor 12	735	INTRAGENIC	14897
14879	14881	NM_028647	Spata3	chr1	87916063	87916312	0.634701	1.96196	0.768925	0.93773	transcription_start_site	+	87918516	87918516	transcription_start_site	spermatogenesis associated 3	250	DISTAL	70060
15222	15224	NM_008972	Ptma	chr1	88420653	88420908	1.51082	1.02522	0.634592	0.338215	transcription_start_site	+	88423310	88423310	transcription_start_site	prothymosin alpha	256	DISTAL	19231
15414	15421	NM_007433	Alppl2	chr1	88988235	88989014	0.866887	1.67908	1.49539	1.82752	transcription_start_site	-	88986503	88986503	transcription_start_site	alkaline phosphatase, placental-like 2	780	DISTAL	11650
15774	15779	NM_028473	3110079O15Rik	chr1	89364574	89365134	2.45178	2.22761	0.699717	1.20797	transcription_start_site	+	89366838	89366838	transcription_start_site	RIKEN cDNA 3110079O15 gene	561	DISTAL	73234
15978	15983	NM_010566	Inpp5d	chr1	89516201	89516725	3.56462	4.36185	2.67139	1.46329	transcription_start_site	+	89516886	89516886	transcription_start_site	inositol polyphosphate-5-phosphatase D	525	PROXIMAL	16331
16059	16062	NM_177646	Dgkd	chr1	89747915	89748274	2.77811	2.0977	1.09161	2.70885	transcription_start_site	+	89749861	89749861	transcription_start_site	diacylglycerol kinase, delta	360	DISTAL	227333
16340	16342	NM_008299	Dnajb3	chr1	90101806	90102033	2.45747	2.44403	1.7084	0.870098	transcription_start_site	-	90102323	90102323	transcription_start_site	DnaJ (Hsp40) homolog, subfamily B, member 3	228	INTRAGENIC	15504
16415	16423	NM_172505	A730008H23Rik	chr1	90174959	90175816	1.47823	1.79527	0.416981	1.32776	transcription_start_site	-	90174132	90174132	transcription_start_site	RIKEN cDNA A730008H23 gene	858	DISTAL	212427
16492	16499	NM_029269	Spp2	chr1	90302664	90303408	0.677762	1.7568	0.478886	0.605189	transcription_start_site	+	90303593	90303593	transcription_start_site	secreted phosphoprotein 2	745	PROXIMAL	75396
16527	16532	NM_008132	Glrp1	chr1	90407808	90408357	0.961865	2.13195	1.69442	1.02866	transcription_start_site	-	90406641	90406641	transcription_start_site	glutamine repeat protein 1	550	DISTAL	14659
16564	16566	NM_177305	Arl4c	chr1	90599650	90599923	0.346506	0.275526	0.766793	1.92011	transcription_start_site	-	90598766	90598766	transcription_start_site	ADP-ribosylation factor-like 4C	274	DISTAL	320982
16589	16596	NM_133816	Sh3bp4	chr1	90964485	90965262	1.98095	4.01895	2.43595	2.88157	transcription_start_site	+	90967036	90967036	transcription_start_site	SH3-domain binding protein 4	778	DISTAL	98402
16643	16650	NM_178119	Agap1	chr1	91350526	91351275	1.8088	1.49158	1.5561	0.441382	transcription_start_site	+	91351385	91351385	transcription_start_site	ArfGAP with GTPase domain, ankyrin repeat and PH domain 1	750	PROXIMAL	347722
16813	16817	NM_007722	Cxcr7	chr1	92099365	92099806	1.51682	2.9729	2.26169	2.31299	transcription_start_site	+	92100577	92100577	transcription_start_site	chemokine (C-X-C motif) receptor 7	442	DISTAL	12778
16899	16901	NM_001101647	Prlh	chr1	92847249	92847523	2.31323	3.0819	0.959703	2.14779	transcription_start_site	+	92849684	92849684	transcription_start_site	prolactin releasing hormone	275	DISTAL	623503
16922	16930	NM_001101647	Prlh	chr1	92849574	92850423	3.01401	3.01973	0.872991	2.16531	transcription_start_site	+	92849684	92849684	transcription_start_site	prolactin releasing hormone	850	PROXIMAL	623503
16937	16940	NM_001159725	Rab17	chr1	92864118	92864467	1.55322	3.93822	3.8966	3.43372	transcription_start_site	-	92864244	92864244	transcription_start_site	RAB17, member RAS oncogene family	350	PROXIMAL	19329
16973	16975	NM_008998	Rab17	chr1	92867879	92868104	0.74265	1.29384	1.89657	2.51686	transcription_start_site	-	92866197	92866197	transcription_start_site	RAB17, member RAS oncogene family	226	DISTAL	19329
17076	17082	NM_001033408	Rbm44	chr1	93040693	93041516	0.758396	2.11723	1.23519	1.77347	transcription_start_site	+	93041679	93041679	transcription_start_site	RNA binding motif protein 44	824	PROXIMAL	329207
17274	17281	NM_173395	Fam132b	chr1	93260068	93260942	2.30427	1.73239	1.1682	1.14767	transcription_start_site	+	93263006	93263006	transcription_start_site	family with sequence similarity 132, member B	875	DISTAL	227358
17298	17302	NM_173395	Fam132b	chr1	93262586	93263040	2.1145	2.59948	1.82674	0.58237	transcription_start_site	+	93263006	93263006	transcription_start_site	family with sequence similarity 132, member B	455	PROXIMAL	227358
17378	17392	NM_019479	Hes6	chr1	93309077	93310506	2.42574	2.2614	1.89752	0.78552	transcription_start_site	-	93309799	93309799	transcription_start_site	hairy and enhancer of split 6 (Drosophila)	1430	PROXIMAL	55927
17694	17696	NM_001011525	Olfr1415	chr1	94388391	94388660	2.13966	0.770669	1.48182	0.897867	transcription_start_site	-	94388330	94388330	transcription_start_site	olfactory receptor 1415	270	PROXIMAL	258228
17963	17971	NM_153114	Otos	chr1	94545999	94546858	0.780054	1.85792	1.30989	1.27849	transcription_start_site	-	94545418	94545418	transcription_start_site	otospiralin	860	DISTAL	260301
18004	18014	NM_016696	Gpc1	chr1	94727150	94728199	1.41329	0.924593	1.69247	0.339122	transcription_start_site	+	94728262	94728262	transcription_start_site	glypican 1	1050	PROXIMAL	14733
18088	18096	NM_181405	Rnpepl1	chr1	94805332	94806191	1.8324	2.26457	1.49779	0.48465	transcription_start_site	+	94807981	94807981	transcription_start_site	arginyl aminopeptidase (aminopeptidase B)-like 1	860	DISTAL	108657
18278	18282	NM_008440	Kif1a	chr1	94999727	95000152	2.5431	2.76366	1.72906	1.11087	transcription_start_site	-	94998442	94998442	transcription_start_site	kinesin family member 1A	426	DISTAL	16560
18356	18363	NM_172411	2310007B03Rik	chr1	95059411	95060160	3.8921	4.9589	2.69139	1.76275	transcription_start_site	-	95057525	95057525	transcription_start_site	RIKEN cDNA 2310007B03 gene	750	DISTAL	71874
18408	18410	NM_172463	Sned1	chr1	95133009	95133243	0.843943	2.59455	1.44317	1.31454	transcription_start_site	+	95132473	95132473	transcription_start_site	sushi, nidogen and EGF-like domains 1	235	INTRAGENIC	208777
18503	18509	NM_207031	Ano7	chr1	95268837	95269486	0.931365	2.24112	1.62027	1.33348	transcription_start_site	+	95270472	95270472	transcription_start_site	anoctamin 7	650	DISTAL	404545
18629	18631	NM_145519	Farp2	chr1	95408949	95409218	1.88455	1.95062	1.61038	0.770982	transcription_start_site	+	95408680	95408680	transcription_start_site	FERM, RhoGEF and pleckstrin domain protein 2	270	INTRAGENIC	227377
19464	19466	NM_009399	Tnfrsf11a	chr1	107676386	107676621	2.44094	2.42123	1.09917	2.51185	transcription_start_site	+	107677299	107677299	transcription_start_site	tumor necrosis factor receptor superfamily, member 11a	236	DISTAL	21934
19988	19990	NM_198028	Serpinb10-ps	chr1	109422891	109423122	0.538655	0.830563	0.658022	1.5621	transcription_start_site	+	109425579	109425579	transcription_start_site	serine (or cysteine) peptidase inhibitor, clade B (ovalbumin), member 10, pseudogene	232	DISTAL	241197
20798	20803	NM_133186	Steap3	chr1	122162219	122162794	2.02854	1.853	1.47722	0.605276	transcription_start_site	-	122161857	122161857	transcription_start_site	STEAP family member 3	576	PROXIMAL	68428
20996	21000	NM_133748	Insig2	chr1	123223602	123224051	2.89249	2.8138	1.0816	0.6619	transcription_start_site	-	123224339	123224339	transcription_start_site	insulin induced gene 2	450	INTRAGENIC	72999
21153	21157	NM_025860	Ddx18	chr1	123464686	123465310	1.55017	1.85252	0.297255	0.859804	transcription_start_site	-	123464505	123464505	transcription_start_site	DEAD (Asp-Glu-Ala-Asp) box polypeptide 18	625	PROXIMAL	66942
21217	21219	NM_023735	Actr3	chr1	127331613	127331852	2.14027	0.708868	2.77173	1.79163	transcription_start_site	-	127332067	127332067	transcription_start_site	ARP3 actin-related protein 3 homolog (yeast)	240	INTRAGENIC	74117
21311	21313	NM_027677	Gpr39	chr1	127573535	127573779	3.53748	2.61524	1.96105	1.79866	transcription_start_site	+	127573572	127573572	transcription_start_site	G protein-coupled receptor 39	245	PROXIMAL	71111
21414	21419	NM_001081756	Nckap5	chr1	128728815	128729365	0.287485	0.423726	1.12114	1.93152	transcription_start_site	-	128727209	128727209	transcription_start_site	NCK-associated protein 5	551	DISTAL	210356
21913	21917	NM_010016	Cd55	chr1	132359094	132359548	1.48678	0.938884	2.12423	0.440359	transcription_start_site	-	132359317	132359317	transcription_start_site	CD55 antigen	455	PROXIMAL	13136
22013	22016	NM_008825	Pfkfb2	chr1	132611463	132611896	2.75327	2.66636	1.31468	2.05693	transcription_start_site	-	132612391	132612391	transcription_start_site	6-phosphofructo-2-kinase/fructose-2,6-biphosphatase 2	434	INTRAGENIC	18640
22172	22174	NM_026976	Faim3	chr1	132760705	132760949	2.2321	0.962475	2.95546	1.78053	transcription_start_site	+	132762353	132762353	transcription_start_site	Fas apoptotic inhibitory molecule 3	245	DISTAL	69169
22275	22283	NM_001009940	Il19	chr1	132835886	132836731	1.45982	3.27553	1.45074	1.86571	transcription_start_site	-	132835818	132835818	transcription_start_site	interleukin 19	846	PROXIMAL	329244
22325	22333	NM_010548	Il10	chr1	132915651	132916543	4.09935	3.95458	1.73614	3.6602	transcription_start_site	+	132916423	132916423	transcription_start_site	interleukin 10	893	PROXIMAL	16153
22632	22637	NM_145509	5430435G22Rik	chr1	133583884	133584418	2.42931	3.31536	1.16232	1.83956	transcription_start_site	+	133585271	133585271	transcription_start_site	RIKEN cDNA 5430435G22 gene	535	DISTAL	226421
22676	22678	NM_177243	Slc26a9	chr1	133640161	133640400	1.14999	1.80714	1.84149	2.61782	transcription_start_site	+	133640598	133640598	transcription_start_site	solute carrier family 26, member 9	240	PROXIMAL	320718
22929	22931	NM_172510	Mfsd4	chr1	133966997	133967234	0.365524	1.39816	1.01642	1.05665	transcription_start_site	-	133964639	133964639	transcription_start_site	major facilitator superfamily domain containing 4	238	DISTAL	213006
22946	22952	NM_008795	Cdk18	chr1	134036559	134037223	2.20019	2.53522	1.16812	0.931403	transcription_start_site	-	134036262	134036262	transcription_start_site	cyclin-dependent kinase 18	665	PROXIMAL	18557
23054	23062	NM_028778	Nuak2	chr1	134209757	134210696	0.660394	1.67288	1.98233	2.31133	transcription_start_site	+	134212714	134212714	transcription_start_site	NUAK family, SNF1-like kinase, 2	940	DISTAL	74137
23280	23283	NM_182716	Nfasc	chr1	134638323	134638662	2.00465	2.01603	1.1697	0.828107	transcription_start_site	-	134638342	134638342	transcription_start_site	neurofascin	340	PROXIMAL	269116
23302	23306	NM_182716	Nfasc	chr1	134640828	134641277	0.793014	1.09842	0.633309	1.87727	transcription_start_site	-	134638342	134638342	transcription_start_site	neurofascin	450	DISTAL	269116
23639	23643	NM_011439	Sox13	chr1	135323068	135323517	0.743901	0.857096	1.60775	2.2104	transcription_start_site	-	135320789	135320789	transcription_start_site	SRY-box containing gene 13	450	DISTAL	20668
23889	23893	NM_007570	Btg2	chr1	135975994	135976470	2.79572	1.7862	1.12849	1.88043	transcription_start_site	-	135975732	135975732	transcription_start_site	B-cell translocation gene 2, anti-proliferative	477	PROXIMAL	12227
23932	23934	NM_027979	Chit1	chr1	136005670	136006037	1.4431	2.04376	0.672138	2.23933	transcription_start_site	+	136007818	136007818	transcription_start_site	chitinase 1 (chitotriosidase)	368	DISTAL	71884
23968	23975	NM_007695	Chi3l1	chr1	136077629	136078453	0.444266	0.749278	0.453837	1.67986	transcription_start_site	+	136078980	136078980	transcription_start_site	chitinase 3-like 1	825	DISTAL	12654
24067	24069	NM_031189	Myog	chr1	136184135	136184397	1.40174	2.42345	1.22145	3.58238	transcription_start_site	+	136186580	136186580	transcription_start_site	myogenin	263	DISTAL	17928
24140	24142	seq_id=chr1:136240948-136241648;probe_id=CHR01FS136241160;count=1	0	chr1	136241160	136241416	1.22475	0.908041	0.224211	0.639402	CpG Islands	.	136241145	136241451	CpG Islands	0	257	INTERGENIC	0
24330	24337	NR_026896	4931440L10Rik	chr1	136442905	136443639	3.41885	2.00261	3.50081	1.61399	transcription_start_site	-	136443599	136443599	transcription_start_site	RIKEN cDNA 4931440L10 gene	735	PROXIMAL	71001
24401	24404	NM_152895	Kdm5b	chr1	136457485	136457833	2.07122	1.98695	1.91565	0.821645	transcription_start_site	+	136456754	136456754	Primary Transcript	lysine (K)-specific demethylase 5B	349	INTRAGENIC	75605
24420	24422	NM_009307	Syt2	chr1	136541308	136541567	2.15633	1.48955	1.02965	1.29334	transcription_start_site	+	136543257	136543257	transcription_start_site	synaptotagmin II	260	DISTAL	20980
24676	24678	NM_134438	Gpr37l1	chr1	137065316	137065610	1.94167	1.89032	0.789769	1.30147	transcription_start_site	-	137064258	137064258	transcription_start_site	G protein-coupled receptor 37-like 1	295	DISTAL	171469
24954	24960	NM_007791	Csrp1	chr1	137623895	137624548	0.544907	1.16879	1.51705	2.3183	transcription_start_site	+	137625773	137625773	transcription_start_site	cysteine and glycine-rich protein 1	654	DISTAL	13007
25062	25064	NM_133664	Lad1	chr1	137713256	137713505	1.74237	2.03496	1.16581	3.39662	transcription_start_site	+	137715174	137715174	transcription_start_site	ladinin	250	DISTAL	16763
25631	25634	NM_001159769	Nr5a2	chr1	138852480	138852849	2.24118	2.02768	0.845373	1.08714	transcription_start_site	-	138850207	138850207	transcription_start_site	nuclear receptor subfamily 5, group A, member 2	370	DISTAL	26424
25863	25865	NM_001081226	2310009B15Rik	chr1	140754846	140755105	0.167006	0.053107	1.32568	1.21123	transcription_start_site	-	140753431	140753431	transcription_start_site	RIKEN cDNA 2310009B15 gene	260	DISTAL	69549
25937	25941	NM_133239	Crb1	chr1	141275292	141275861	0.313808	0.832738	1.04381	1.46075	transcription_start_site	-	141273653	141273653	transcription_start_site	crumbs homolog 1 (Drosophila)	570	DISTAL	170788
26254	26258	NM_145991	Cdc73	chr1	145549214	145549668	1.32569	1.39577	1.23815	0.360576	transcription_start_site	-	145549814	145549814	transcription_start_site	cell division cycle 73, Paf1/RNA polymerase II complex component, homolog (S. cerevisiae)	455	INTRAGENIC	214498
27043	27048	NM_197990	1700025G04Rik	chr1	153938986	153939541	0.62631	1.02522	0.707589	1.95493	transcription_start_site	-	153937229	153937229	transcription_start_site	RIKEN cDNA 1700025G04 gene	556	DISTAL	69399
27094	27099	NM_177756	Glt25d2	chr1	154244857	154245405	3.86898	5.14388	1.80834	2.94929	transcription_start_site	+	154246996	154246996	transcription_start_site	glycosyltransferase 25 domain containing 2	549	DISTAL	269132
27136	27146	NM_016846	Rgl1	chr1	154473194	154474259	0.183151	0.647464	0.750425	1.58697	transcription_start_site	-	154472241	154472241	transcription_start_site	ral guanine nucleotide dissociation stimulator,-like 1	1066	DISTAL	19731
27234	27237	NM_010877	Ncf2	chr1	154652959	154653308	1.38942	3.74659	1.52906	2.19137	transcription_start_site	+	154655019	154655019	transcription_start_site	neutrophil cytosolic factor 2	350	DISTAL	17970
27258	27261	NM_010877	Ncf2	chr1	154655459	154655806	0.917041	2.31821	0.881418	0.935562	transcription_start_site	+	154655019	154655019	transcription_start_site	neutrophil cytosolic factor 2	348	INTRAGENIC	17970
27304	27306	NM_175460	Nmnat2	chr1	154799886	154800131	1.74525	3.78527	1.79613	1.85717	transcription_start_site	+	154802230	154802230	transcription_start_site	nicotinamide nucleotide adenylyltransferase 2	246	DISTAL	226518
27328	27332	NM_175460	Nmnat2	chr1	154802396	154802865	2.56742	2.23439	1.8926	0.853435	transcription_start_site	+	154802230	154802230	transcription_start_site	nicotinamide nucleotide adenylyltransferase 2	470	INTRAGENIC	226518
27340	27345	NM_008485	Lamc2	chr1	155033054	155033608	1.0434	2.13267	1.69932	2.16878	transcription_start_site	-	155033577	155033577	transcription_start_site	laminin, gamma 2	555	PROXIMAL	16782
27557	27561	NM_011267	Rgs16	chr1	155586367	155586831	0.631148	1.95128	0.869811	1.0827	transcription_start_site	+	155587482	155587482	transcription_start_site	regulator of G-protein signaling 16	465	DISTAL	19734
27579	27583	NM_011882	Rnasel	chr1	155597502	155597971	0.522756	0.4638	1.06527	1.80661	transcription_start_site	+	155600059	155600059	transcription_start_site	ribonuclease L (2', 5'-oligoisoadenylate synthetase-dependent)	470	DISTAL	24014
27636	27640	NM_178243	5830403L16Rik	chr1	155700665	155701134	1.05273	2.25157	0.908856	2.58961	transcription_start_site	-	155698325	155698325	transcription_start_site	RIKEN cDNA 5830403L16 gene	470	DISTAL	240817
27776	27779	NM_009782	Cacna1e	chr1	156572512	156572868	1.83471	2.29224	1.5206	0.800808	transcription_start_site	-	156573050	156573050	transcription_start_site	calcium channel, voltage-dependent, R type, alpha 1E subunit	357	INTRAGENIC	12290
27785	27787	NM_009782	Cacna1e	chr1	156573466	156573728	2.36858	2.3339	2.82239	0.832914	transcription_start_site	-	156573050	156573050	transcription_start_site	calcium channel, voltage-dependent, R type, alpha 1E subunit	263	PROXIMAL	12290
27848	27854	NM_010500	Ier5	chr1	156947814	156948475	0.41239	0.456613	0.276693	1.66635	transcription_start_site	-	156946766	156946766	transcription_start_site	immediate early response 5	662	DISTAL	15939
28000	28002	NM_028250	Acbd6	chr1	157404980	157405234	1.64045	1.31166	1.32651	0.297998	transcription_start_site	+	157405249	157405249	transcription_start_site	acyl-Coenzyme A binding domain containing 6	255	PROXIMAL	72482
28270	28272	NM_130456	Nphs2	chr1	158239057	158239330	2.697	2.38762	1.28552	2.04166	transcription_start_site	+	158240865	158240865	transcription_start_site	nephrosis 2 homolog, podocin (human)	274	DISTAL	170484
28372	28377	NM_001136104	Abl2	chr1	158486507	158487076	0.740848	0.98366	0.631884	1.96696	transcription_start_site	+	158488917	158488917	transcription_start_site	v-abl Abelson murine leukemia viral oncogene homolog 2 (arg, Abelson-related gene)	570	DISTAL	11352
28469	28472	NM_028333	Angptl1	chr1	158766193	158766545	0.888009	2.1239	0.834852	1.59576	transcription_start_site	+	158769153	158769153	transcription_start_site	angiopoietin-like 1	353	DISTAL	72713
28687	28693	NM_001159986	Sec16b	chr1	159454868	159455545	0.479029	1.70259	1.46638	1.32652	transcription_start_site	+	159456300	159456300	transcription_start_site	SEC16 homolog B (S. cerevisiae)	678	DISTAL	89867
28724	28729	NM_207583	Fam5b	chr1	160287253	160287804	1.7874	2.02201	0.590357	1.98109	transcription_start_site	-	160286391	160286391	transcription_start_site	family with sequence similarity 5, member B	552	DISTAL	240843
28950	28952	NM_025474	Mrps14	chr1	162125662	162125916	2.20703	2.45507	1.30783	0.912941	transcription_start_site	+	162125390	162125390	transcription_start_site	mitochondrial ribosomal protein S14	255	INTRAGENIC	64659
28995	29000	NM_001038621	Rabgap1l	chr1	162281280	162281824	0.588071	1.07711	1.13062	2.00335	transcription_start_site	-	162281702	162281702	transcription_start_site	RAB GTPase activating protein 1-like	545	PROXIMAL	29809
29119	29122	NM_001024952	Rc3h1	chr1	162836216	162836555	2.41539	1.81668	1.70496	1.00992	transcription_start_site	+	162836541	162836541	transcription_start_site	RING CCCH (C3H) domains 1	340	PROXIMAL	381305
29335	29337	NM_007453	Prdx6	chr1	163182588	163182838	1.0134	1.78875	2.11297	2.68874	transcription_start_site	-	163181297	163181297	transcription_start_site	peroxiredoxin 6	251	DISTAL	11758
29446	29448	NM_010177	Fasl	chr1	163719983	163720222	1.94697	2.07166	1.16335	0.589132	transcription_start_site	-	163718626	163718626	transcription_start_site	Fas ligand (TNF superfamily, member 6)	240	DISTAL	14103
29533	29540	NR_002870	Dnm3os	chr1	164147565	164148314	2.03062	0.902398	0.989252	1.50261	transcription_start_site	+	164147753	164147753	transcription_start_site	dynamin 3, opposite strand	750	PROXIMAL	474332
29677	29679	NM_010865	Myoc	chr1	164569717	164569951	2.31017	1.04821	2.17595	2.09287	transcription_start_site	+	164569280	164569280	transcription_start_site	myocilin	235	INTRAGENIC	17926
29730	29735	NM_144878	Fmo4	chr1	164743704	164744249	3.5071	3.20116	2.00571	1.51152	transcription_start_site	-	164742680	164742680	transcription_start_site	flavin containing monooxygenase 4	546	DISTAL	226564
30181	30184	NM_007976	F5	chr1	166079029	166079381	2.48823	2.44323	0.829268	2.65583	transcription_start_site	+	166081989	166081989	transcription_start_site	coagulation factor V	353	DISTAL	14067
30654	30656	NM_173029	Adcy10	chr1	167414973	167415212	2.36899	2.14098	1.05983	1.44515	transcription_start_site	+	167415313	167415313	transcription_start_site	adenylate cyclase 10	240	PROXIMAL	271639
30682	30687	NM_001083897	Mpzl1	chr1	167565647	167566195	0.384829	1.4135	0.798061	1.69012	transcription_start_site	-	167564672	167564672	transcription_start_site	myelin protein zero-like 1	549	DISTAL	68481
30740	30744	NM_001038846	Rcsd1	chr1	167640712	167641176	0.803862	1.45364	0.972279	2.19006	transcription_start_site	-	167638225	167638225	transcription_start_site	RCSD domain containing 1	465	DISTAL	226594
30904	30911	NM_001160049	Dusp27	chr1	168058303	168059042	0.680053	1.72412	1.04466	1.27658	transcription_start_site	-	168058029	168058029	transcription_start_site	dual specificity phosphatase 27 (putative)	740	PROXIMAL	240892
31104	31110	NM_175461	Fam78b	chr1	168929845	168930496	2.83829	3.42369	1.09016	1.91955	transcription_start_site	+	168931605	168931605	transcription_start_site	family with sequence similarity 78, member B	652	DISTAL	226610
31116	31119	NM_175461	Fam78b	chr1	168931052	168931406	2.04599	1.67992	1.81892	0.77129	transcription_start_site	+	168931605	168931605	transcription_start_site	family with sequence similarity 78, member B	355	PROXIMAL	226610
31593	31596	NM_001033185	1700084C01Rik	chr1	171857928	171858264	2.88438	2.44495	1.30332	2.77083	transcription_start_site	+	171859069	171859069	transcription_start_site	RIKEN cDNA 1700084C01 gene	337	DISTAL	78465
31709	31711	NM_133806	Uap1	chr1	172106779	172107018	0.839002	1.9745	1.56495	2.27231	transcription_start_site	-	172105077	172105077	transcription_start_site	UDP-N-acetylglucosamine pyrophosphorylase 1	240	DISTAL	107652
31809	31811	NM_012009	Sh2d1b1	chr1	172205671	172205949	1.1131	0.792435	0.066274	0.290598	transcription_start_site	+	172207454	172207454	transcription_start_site	SH2 domain protein 1B1	279	DISTAL	26904
31909	31912	NM_001109985	Nos1ap	chr1	172519848	172520197	1.65975	1.29689	0.833403	0.517449	transcription_start_site	-	172519980	172519980	transcription_start_site	nitric oxide synthase 1 (neuronal) adaptor protein	350	PROXIMAL	70729
31996	31998	NM_001081304	Atf6	chr1	172799774	172800018	0.973222	2.01646	0.431984	0.727774	transcription_start_site	-	172797902	172797902	transcription_start_site	activating transcription factor 6	245	DISTAL	226641
32134	32136	NM_001077189	Fcgr2b	chr1	172906612	172906891	1.02484	1.35312	1.01759	3.19579	transcription_start_site	-	172906202	172906202	transcription_start_site	Fc receptor, IgG, low affinity IIb	280	PROXIMAL	14130
32278	32281	seq_id=chr1:173001996-173003726;probe_id=CHR01FS173003411;count=3	0	chr1	173003411	173003770	1.37999	1.49731	0.696918	0.008588	CpG Islands	.	173002541	173003726	CpG Islands	0	360	INTERGENIC	0
32327	32334	NM_001081275	1700009P17Rik	chr1	173049345	173050109	3.2816	2.73231	2.05063	1.45053	transcription_start_site	+	173051791	173051791	transcription_start_site	RIKEN cDNA 1700009P17 gene	765	DISTAL	75472
32488	32490	NM_001037170	Tomm40l	chr1	173153482	173153826	1.93195	1.85096	0.581214	0.780949	transcription_start_site	-	173152645	173152645	transcription_start_site	translocase of outer mitochondrial membrane 40 homolog-like (yeast)	345	DISTAL	641376
32530	32536	NM_010185	Fcer1g	chr1	173165690	173166528	0.731062	2.03341	0.74559	0.488848	transcription_start_site	-	173164480	173164480	transcription_start_site	Fc receptor, IgE, high affinity I, gamma polypeptide	839	DISTAL	14127
32666	32678	NM_013919	Usp21	chr1	173217866	173219125	0.908049	2.01197	0.480565	0.364205	transcription_start_site	-	173218092	173218092	transcription_start_site	ubiquitin specific peptidase 21	1260	PROXIMAL	30941
32773	32786	NM_012049	Nit1	chr1	173274721	173276089	1.24316	0.79303	0.251331	0.0224732	transcription_start_site	-	173275757	173275757	transcription_start_site	nitrilase 1	1369	PROXIMAL	27045
32809	32813	NM_001033039	Klhdc9	chr1	173290214	173290653	0.964509	2.1079	1.4164	2.13061	transcription_start_site	-	173290929	173290929	transcription_start_site	kelch domain containing 9	440	INTRAGENIC	68874
32891	32894	NM_001005508	Arhgap30	chr1	173317583	173317932	0.811332	1.19744	0.716779	1.9584	transcription_start_site	+	173319090	173319090	transcription_start_site	Rho GTPase activating protein 30	350	DISTAL	226652
33068	33070	NM_018729	Cd244	chr1	173489178	173489422	5.16926	3.28961	2.96309	2.43999	transcription_start_site	+	173489323	173489323	transcription_start_site	CD244 natural killer cell receptor 2B4	245	PROXIMAL	18106
33167	33174	NM_007649	Cd48	chr1	173611451	173612200	1.29914	2.12953	1.39055	2.97428	transcription_start_site	+	173612185	173612185	transcription_start_site	CD48 antigen	750	PROXIMAL	12506
33188	33190	NM_013730	Slamf1	chr1	173695311	173695556	0.945669	1.24612	0.79169	2.17882	transcription_start_site	+	173697262	173697262	transcription_start_site	signaling lymphocytic activation molecule family member 1	246	DISTAL	27218
33262	33265	NM_030710	Slamf6	chr1	173846459	173846808	2.72843	2.64964	0.887922	1.95775	transcription_start_site	+	173847667	173847667	transcription_start_site	SLAM family member 6	350	DISTAL	30925
33327	33331	NM_010916	Nhlh1	chr1	173987200	173987640	2.80122	1.26437	2.0643	1.66191	transcription_start_site	-	173987727	173987727	transcription_start_site	nescient helix loop helix 1	441	PROXIMAL	18071
33619	33624	NM_178405	Atp1a2	chr1	174229410	174229969	2.24045	2.95696	1.54154	0.994646	transcription_start_site	-	174228195	174228195	transcription_start_site	ATPase, Na+/K+ transporting, alpha 2 polypeptide	560	DISTAL	98660
33677	33682	NM_008429	Kcnj9	chr1	174256147	174256706	3.38325	4.50199	1.38836	1.21092	Primary Transcript	-	174251163	174259394	Primary Transcript	potassium inwardly-rectifying channel, subfamily J, member 9	560	INTRAGENIC	16524
33732	33737	NM_001039484	Kcnj10	chr1	174270178	174270712	2.20932	2.6224	1.01361	2.5664	transcription_start_site	+	174271340	174271340	transcription_start_site	potassium inwardly-rectifying channel, subfamily J, member 10	535	DISTAL	16513
33774	33778	NM_026234	Pigm	chr1	174306064	174306523	2.31669	2.51978	0.860709	2.10238	transcription_start_site	+	174306661	174306661	transcription_start_site	phosphatidylinositol glycan anchor biosynthesis, class M	460	PROXIMAL	67556
33982	33989	NM_029084	Slamf8	chr1	174520261	174521037	3.34366	3.08767	2.11487	1.03563	transcription_start_site	-	174520699	174520699	transcription_start_site	SLAM family member 8	777	PROXIMAL	74748
34010	34012	NM_029084	Slamf8	chr1	174523384	174523613	1.07572	0.982883	1.97103	2.55311	transcription_start_site	-	174520699	174520699	transcription_start_site	SLAM family member 8	230	DISTAL	74748
34032	34040	NM_026725	Dusp23	chr1	174564426	174565270	2.63417	2.40573	0.860825	2.22489	transcription_start_site	-	174563105	174563105	transcription_start_site	dual specificity phosphatase 23	845	DISTAL	68440
34401	34404	NM_053199	Cadm3	chr1	175297296	175297655	1.40046	0.736635	0.713144	0.418644	transcription_start_site	-	175297826	175297826	transcription_start_site	cell adhesion molecule 3	360	INTRAGENIC	94332
34436	34439	NM_001013779	Aim2	chr1	175347792	175348140	0.964403	1.08067	0.920615	2.48952	transcription_start_site	+	175350734	175350734	transcription_start_site	absent in melanoma 2	349	DISTAL	383619
34881	34883	NM_001005520	Olfr231	chr1	176047505	176047774	1.6424	0.500939	1.14404	1.84435	transcription_start_site	-	176048145	176048145	transcription_start_site	olfactory receptor 231	270	INTRAGENIC	404222
35221	35225	NM_146761	Olfr414	chr1	176359979	176360429	2.2033	3.57018	3.08484	4.57955	transcription_start_site	+	176360560	176360560	transcription_start_site	olfactory receptor 414	451	PROXIMAL	258756
35418	35422	NM_021350	Chml	chr1	177617766	177618207	1.14345	2.58564	1.11301	1.32058	transcription_start_site	-	177618484	177618484	transcription_start_site	choroideremia-like	442	INTRAGENIC	12663
35528	35530	NM_001039518	B020018G12Rik	chr1	177909119	177909358	2.68091	2.47773	2.07692	1.07801	transcription_start_site	-	177909247	177909247	transcription_start_site	RIKEN cDNA B020018G12 gene	240	PROXIMAL	545388
35970	35974	NM_016805	Hnrnpu	chr1	180266975	180267399	2.65385	2.02985	1.56081	0.617174	transcription_start_site	-	180267915	180267915	transcription_start_site	heterogeneous nuclear ribonucleoprotein U	425	INTRAGENIC	51810
36320	36324	NM_023341	Cabc1	chr1	182127775	182128259	2.01495	1.88494	0.656861	1.89209	transcription_start_site	-	182126143	182126143	transcription_start_site	chaperone, ABC1 activity of bc1 complex like (S. pombe)	485	DISTAL	67426
36354	36359	NM_011183	Psen2	chr1	182177629	182178178	0.420953	1.22944	1.16749	2.3572	transcription_start_site	-	182176046	182176046	transcription_start_site	presenilin 2	550	DISTAL	19165
36414	36418	NM_001081175	Itpkb	chr1	182259222	182259674	0.759818	0.740373	0.405766	2.17519	transcription_start_site	+	182260606	182260606	transcription_start_site	inositol 1,4,5-trisphosphate 3-kinase B	453	DISTAL	320404
36532	36535	NM_001103182	Lin9	chr1	182569149	182569488	1.17074	1.61505	1.07322	2.72178	transcription_start_site	+	182571464	182571464	transcription_start_site	lin-9 homolog (C. elegans)	340	DISTAL	72568
36540	36545	NM_001103182	Lin9	chr1	182569952	182570501	0.959431	1.70799	1.05188	2.92551	transcription_start_site	+	182571464	182571464	transcription_start_site	lin-9 homolog (C. elegans)	550	DISTAL	72568
37337	37339	NM_009794	Capn2	chr1	184447979	184448283	0.580358	1.2987	1.84383	1.11649	transcription_start_site	-	184447614	184447614	transcription_start_site	calpain 2	305	PROXIMAL	12334
37412	37422	NM_001033547	4922505E12Rik	chr1	184679785	184680831	0.796645	2.1393	0.521412	0.58383	transcription_start_site	-	184679311	184679311	transcription_start_site	RIKEN cDNA 4922505E12 gene	1047	PROXIMAL	433386
37486	37491	NM_016928	Tlr5	chr1	184883455	184884004	0.826887	2.13402	1.21372	1.93782	transcription_start_site	+	184884918	184884918	transcription_start_site	toll-like receptor 5	550	DISTAL	53791
37535	37538	NM_022019	Dusp10	chr1	185858079	185858448	0.593366	1.57238	0.206994	0.0425362	transcription_start_site	+	185858339	185858339	transcription_start_site	dual specificity phosphatase 10	370	PROXIMAL	63953
37619	37627	NM_001081361	Mosc1	chr1	186636942	186637794	1.01528	2.7009	0.633506	1.2318	transcription_start_site	-	186635192	186635192	transcription_start_site	MOCO sulphurase C-terminal domain containing 1	853	DISTAL	66112
37757	37761	NM_198653	Iars2	chr1	187154068	187154548	2.06464	2.38385	0.87093	1.6532	transcription_start_site	-	187153280	187153280	transcription_start_site	isoleucine-tRNA synthetase 2, mitochondrial	481	DISTAL	381314
38052	38055	NM_028848	Spata17	chr1	189040682	189041038	2.07932	1.76909	0.71917	1.09835	transcription_start_site	-	189039325	189039325	transcription_start_site	spermatogenesis associated 17	357	DISTAL	74717
38265	38267	NM_008976	Ptpn14	chr1	191549501	191549775	1.12395	2.04547	1.44705	1.73237	transcription_start_site	+	191552146	191552146	transcription_start_site	protein tyrosine phosphatase, non-receptor type 14	275	DISTAL	19250
38270	38274	NM_008976	Ptpn14	chr1	191550011	191550465	0.816591	1.93474	1.00904	1.88275	transcription_start_site	+	191552146	191552146	transcription_start_site	protein tyrosine phosphatase, non-receptor type 14	455	DISTAL	19250
38323	38326	NM_026796	Smyd2	chr1	191747887	191748226	0.952319	2.7472	1.7835	2.33056	transcription_start_site	-	191746167	191746167	transcription_start_site	SET and MYND domain containing 2	340	DISTAL	226830
38329	38335	NM_026796	Smyd2	chr1	191748477	191749131	1.9332	4.01912	2.88146	3.72523	transcription_start_site	-	191746167	191746167	transcription_start_site	SET and MYND domain containing 2	655	DISTAL	226830
38621	38623	NM_030060	Batf3	chr1	192922084	192922352	2.0104	1.52428	2.09309	0.772234	transcription_start_site	+	192922292	192922292	transcription_start_site	basic leucine zipper transcription factor, ATF-like 3	269	PROXIMAL	381319
38631	38635	seq_id=chr1:192949557-192950257;probe_id=CHR01FS192949578;count=1	0	chr1	192949578	192950012	0.507303	1.54108	0.256439	0.436408	CpG Islands	.	192949775	192950039	CpG Islands	0	435	INTERGENIC	0
38708	38713	seq_id=chr1:193048153-193048854;probe_id=CHR01FS193048153;count=1	0	chr1	193048153	193048712	1.6073	1.9703	0.738016	0.17693	CpG Islands	.	193048205	193048802	CpG Islands	0	560	INTERGENIC	0
39021	39023	NM_023727	Rd3	chr1	193801571	193801832	2.34926	1.67594	2.10575	1.08491	transcription_start_site	+	193801269	193801269	transcription_start_site	retinal degeneration 3	262	INTRAGENIC	74023
39167	39170	NM_144881	Hhat	chr1	194598678	194599046	0.082877	0.890151	0.261628	1.14382	transcription_start_site	-	194597215	194597215	transcription_start_site	hedgehog acyltransferase	369	DISTAL	226861
39481	39483	NM_008059	G0s2	chr1	195098958	195099192	1.33143	2.51042	2.68139	2.06987	transcription_start_site	-	195099382	195099382	transcription_start_site	G0/G1 switch gene 2	235	INTRAGENIC	14373
39487	39493	NM_008059	G0s2	chr1	195099561	195100262	1.69242	2.83071	1.06296	1.96872	transcription_start_site	-	195099382	195099382	transcription_start_site	G0/G1 switch gene 2	702	PROXIMAL	14373
39498	39504	NM_008059	G0s2	chr1	195100731	195101386	2.74769	2.96675	2.20265	1.16283	transcription_start_site	-	195099382	195099382	transcription_start_site	G0/G1 switch gene 2	656	DISTAL	14373
40294	40296	NM_153399	Syne1	chr10	4795174	4795413	2.0969	1.60287	1.94242	0.989095	transcription_start_site	+	4795848	4795848	transcription_start_site	synaptic nuclear envelope 1	240	PROXIMAL	64009
40599	40601	NM_172308	Mthfd1l	chr10	6373999	6374253	0.474181	1.68734	0.337936	1.39324	transcription_start_site	-	6373423	6373423	transcription_start_site	methylenetetrahydrofolate dehydrogenase (NADP+ dependent) 1-like	255	DISTAL	270685
40619	40622	NM_172308	Mthfd1l	chr10	6376014	6376425	2.51991	2.54212	1.00817	1.83721	transcription_start_site	-	6373423	6373423	transcription_start_site	methylenetetrahydrofolate dehydrogenase (NADP+ dependent) 1-like	412	DISTAL	270685
40646	40649	NM_001033253	Plekhg1	chr10	6475515	6476288	1.84577	2.23033	1.2656	0.843224	transcription_start_site	-	6473874	6473874	transcription_start_site	pleckstrin homology domain containing, family G (with RhoGef domain) member 1	774	DISTAL	213783
40726	40728	NM_133485	Ppp1r14c	chr10	6979497	6979741	2.03219	1.35876	1.55275	0.905987	transcription_start_site	-	6980391	6980391	transcription_start_site	protein phosphatase 1, regulatory (inhibitor) subunit 14c	245	INTRAGENIC	76142
41363	41365	NM_027968	Fbxo30	chr10	11000185	11000414	1.6002	0.454814	1.1129	1.06304	transcription_start_site	+	11001171	11001171	transcription_start_site	F-box protein 30	230	DISTAL	71865
41462	41466	seq_id=chr10:12660942-12661642;probe_id=CHR10FS012661048;count=1	0	chr10	12661048	12661507	1.43034	2.92278	2.74777	2.63697	CpG Islands	.	12660984	12661600	CpG Islands	0	460	INTERGENIC	0
41510	41513	seq_id=chr10:12780549-12781250;probe_id=CHR10FS012780660;count=1	0	chr10	12780660	12781006	0.172215	1.36263	0.363408	0.634365	CpG Islands	.	12780727	12781072	CpG Islands	0	347	INTERGENIC	0
41543	41545	NM_009538	Plagl1	chr10	12810478	12810722	3.99483	4.40629	3.14444	1.67683	transcription_start_site	+	12810593	12810593	transcription_start_site	pleiomorphic adenoma gene-like 1	245	PROXIMAL	22634
41549	41551	NM_009538	Plagl1	chr10	12811063	12811332	1.53812	3.46912	1.81132	1.28995	transcription_start_site	+	12810593	12810593	transcription_start_site	pleiomorphic adenoma gene-like 1	270	INTRAGENIC	22634
41664	41668	NM_025799	Fuca2	chr10	13218019	13218455	1.41389	0.307368	0.443633	0.098821	transcription_start_site	+	13220833	13220833	transcription_start_site	fucosidase, alpha-L- 2, plasma	437	DISTAL	66848
41682	41684	NM_025799	Fuca2	chr10	13219939	13220172	1.96585	2.06227	0.817856	0.924036	transcription_start_site	+	13220833	13220833	transcription_start_site	fucosidase, alpha-L- 2, plasma	234	DISTAL	66848
41824	41828	NM_010437	Hivep2	chr10	13686698	13687137	1.90437	1.3355	1.03763	0.393846	transcription_start_site	+	13686184	13686184	transcription_start_site	human immunodeficiency virus type I enhancer binding protein 2	440	INTRAGENIC	15273
42075	42081	NM_009048	Reps1	chr10	17773387	17774040	1.54046	2.02176	1.80139	3.67844	transcription_start_site	+	17775745	17775745	transcription_start_site	RalBP1 associated Eps domain containing protein	654	DISTAL	19707
42205	42212	NM_019487	Hebp2	chr10	18266492	18267249	0.433276	0.645817	0.104564	1.74231	transcription_start_site	-	18265882	18265882	transcription_start_site	heme binding protein 2	758	DISTAL	56016
42249	42251	NM_001033258	D10Bwg1379e	chr10	18465033	18465292	1.32979	2.77674	0.767153	1.56273	transcription_start_site	-	18463564	18463564	transcription_start_site	DNA segment, Chr 10, Brigham & Women's Genetics 1379 expressed	260	DISTAL	215821
42302	42306	NM_022032	Perp	chr10	18562665	18563100	0.914447	2.17796	0.883783	1.69798	transcription_start_site	+	18564876	18564876	transcription_start_site	PERP, TP53 apoptosis effector	436	DISTAL	64058
42419	42427	NM_010511	Ifngr1	chr10	19309973	19310832	0.735848	2.24804	0.943462	1.21537	transcription_start_site	+	19311763	19311763	transcription_start_site	interferon gamma receptor 1	860	DISTAL	15979
42638	42640	NM_008580	Map3k5	chr10	19654433	19654672	0.653992	0.577109	1.69708	1.15089	transcription_start_site	+	19654331	19654331	transcription_start_site	mitogen-activated protein kinase kinase kinase 5	240	INTRAGENIC	26408
42692	42695	NM_001101561	Gm6251	chr10	19926645	19926994	1.37193	0.705547	0.259403	0.438539	transcription_start_site	+	19928243	19928243	transcription_start_site	predicted gene 6251	350	DISTAL	621697
42810	42813	NM_013875	Pde7b	chr10	20446657	20447023	2.53185	3.24419	1.06142	2.74901	transcription_start_site	-	20444757	20444757	transcription_start_site	phosphodiesterase 7B	367	DISTAL	29863
42985	42989	NM_011361	Sgk1	chr10	21712355	21712789	1.48874	0.754119	0.339327	0.196293	transcription_start_site	+	21714500	21714500	transcription_start_site	serum/glucocorticoid regulated kinase 1	435	DISTAL	20393
43234	43236	NM_178934	Slc2a12	chr10	22363857	22364121	1.60203	2.91617	0.882517	1.8047	transcription_start_site	+	22364816	22364816	transcription_start_site	solute carrier family 2 (facilitated glucose transporter), member 12	265	DISTAL	353169
43296	43299	NM_011545	Tcf21	chr10	22540025	22540379	2.18766	1.81419	1.10443	0.84425	transcription_start_site	-	22539934	22539934	transcription_start_site	transcription factor 21	355	PROXIMAL	21412
44088	44092	NM_010217	Ctgf	chr10	24313334	24313770	0.337662	0.760732	0.848655	1.91905	transcription_start_site	+	24315247	24315247	transcription_start_site	connective tissue growth factor	437	DISTAL	14219
44275	44277	NM_018747	Akap7	chr10	25020159	25020403	1.13836	1.70376	1.34048	2.51539	transcription_start_site	-	25018969	25018969	transcription_start_site	A kinase (PRKA) anchor protein 7	245	DISTAL	432442
44412	44422	NM_172787	L3mbtl3	chr10	26093520	26094630	1.91743	1.62893	1.89847	0.713632	Primary Transcript	-	25995257	26094991	transcription_start_site	l(3)mbt-like 3 (Drosophila)	1111	INTRAGENIC	237339
44437	44447	NM_172787	L3mbtl3	chr10	26096147	26097196	0.292003	0.758707	1.27287	1.87103	transcription_start_site	-	26094991	26094991	transcription_start_site	l(3)mbt-like 3 (Drosophila)	1050	DISTAL	237339
44674	44676	NM_026138	6330407J23Rik	chr10	28867279	28867528	1.45121	0.756671	1.07713	0.144721	Primary Transcript	+	28863801	28919434	Primary Transcript	RIKEN cDNA 6330407J23 gene	250	INTRAGENIC	67412
44835	44838	NM_028604	Trmt11	chr10	30320015	30320387	1.7029	1.41765	0.561581	0.306841	transcription_start_site	-	30320555	30320555	transcription_start_site	tRNA methyltransferase 11 homolog (S. cerevisiae)	373	INTRAGENIC	73681
45429	45434	NM_175449	Fam26f	chr10	33847758	33848307	3.66652	2.57872	1.54799	1.85923	transcription_start_site	-	33847778	33847778	transcription_start_site	family with sequence similarity 26, member F	550	PROXIMAL	215900
45600	45602	NM_176968	Nt5dc1	chr10	34138418	34138652	1.30689	0.844579	0.522279	0.0726843	transcription_start_site	-	34138334	34138334	transcription_start_site	5'-nucleotidase domain containing 1	235	PROXIMAL	319638
45851	45855	NM_183254	1700025K23Rik	chr10	38854988	38855446	1.9289	3.23005	1.81303	2.88592	transcription_start_site	-	38853701	38853701	transcription_start_site	RIKEN cDNA 1700025K23 gene	459	DISTAL	66337
45947	45949	NM_134000	Traf3ip2	chr10	39330738	39330991	1.65188	2.37528	1.23986	0.464033	transcription_start_site	+	39332739	39332739	transcription_start_site	TRAF3 interacting protein 2	254	DISTAL	103213
45998	46002	NM_011264	Rev3l	chr10	39451608	39452056	1.8235	0.416072	1.70132	0.230647	transcription_start_site	+	39451965	39451965	transcription_start_site	REV3-like, catalytic subunit of DNA polymerase zeta RAD54 like (S. cerevisiae)	449	PROXIMAL	19714
46333	46336	NM_027442	Ddo	chr10	40349977	40350326	0.51374	0.662527	1.84112	1.07087	transcription_start_site	+	40349816	40349816	transcription_start_site	D-aspartate oxidase	350	INTRAGENIC	70503
46582	46586	NM_028430	Ppil6	chr10	41208207	41208656	2.08938	1.57813	1.78563	0.541684	transcription_start_site	+	41210244	41210244	transcription_start_site	peptidylprolyl isomerase (cyclophilin)-like 6	450	DISTAL	73075
46853	46858	NM_145743	Lace1	chr10	42200695	42201253	0.698561	1.9453	0.69886	1.15356	transcription_start_site	-	42198371	42198371	transcription_start_site	lactation elevated 1	559	DISTAL	215951
46861	46866	NM_017472	Snx3	chr10	42219010	42219594	2.099	2.05676	0.920596	1.92953	transcription_start_site	+	42221859	42221859	transcription_start_site	sorting nexin 3	585	DISTAL	54198
46871	46873	NM_017472	Snx3	chr10	42220345	42220576	1.73874	1.77906	0.420711	0.767958	transcription_start_site	+	42221859	42221859	transcription_start_site	sorting nexin 3	232	DISTAL	54198
47052	47060	NM_172938	Scml4	chr10	42577592	42578431	0.954187	1.99224	1.32293	2.84871	transcription_start_site	+	42580317	42580317	transcription_start_site	sex comb on midleg-like 4 (Drosophila)	840	DISTAL	268297
47213	47215	NM_199028	Bend3	chr10	43198249	43198498	0.21319	0.291706	1.34232	0.552602	transcription_start_site	+	43198945	43198945	transcription_start_site	BEN domain containing 3	250	PROXIMAL	331623
47435	47439	NR_001582	Speer5-ps1	chr10	43888996	43889445	1.10623	3.0086	1.53822	1.22805	transcription_start_site	+	43890252	43890252	transcription_start_site	spermatogenesis associated glutamate (E)-rich protein 5, pseudogene 1	450	DISTAL	70365
47529	47531	NM_007548	Prdm1	chr10	44180403	44180677	1.53479	0.972927	0.367505	0.883586	transcription_start_site	-	44178493	44178493	transcription_start_site	PR domain containing 1, with ZNF domain	275	DISTAL	12142
47936	47939	NM_029894	Fam162b	chr10	51309545	51309899	1.06299	1.52111	0.621629	2.36761	transcription_start_site	-	51310266	51310266	transcription_start_site	family with sequence similarity 162, member B	355	INTRAGENIC	77296
48214	48216	NM_025684	Nepn	chr10	52108953	52109203	1.45583	0.224039	0.327879	0.171918	transcription_start_site	+	52111413	52111413	transcription_start_site	nephrocan	251	DISTAL	66650
48422	48424	NM_025541	Asf1a	chr10	53316014	53316263	2.24694	1.62504	1.60185	0.838011	transcription_start_site	+	53316766	53316766	transcription_start_site	ASF1 anti-silencing function 1 homolog A (S. cerevisiae)	250	DISTAL	66403
49282	49285	NM_023530	Pla2g12b	chr10	58866337	58866691	1.15004	2.38369	1.78644	1.916	transcription_start_site	+	58866432	58866432	transcription_start_site	phospholipase A2, group XIIB	355	PROXIMAL	69836
49452	49456	NM_029083	Ddit4	chr10	59416113	59416725	0.783564	1.92003	1.83542	0.918923	transcription_start_site	-	59414518	59414518	transcription_start_site	DNA-damage-inducible transcript 4	613	DISTAL	74747
49685	49687	NM_028732	4632428N05Rik	chr10	59807063	59807316	1.2534	2.51042	1.85559	1.40627	transcription_start_site	+	59809598	59809598	transcription_start_site	RIKEN cDNA 4632428N05 gene	254	DISTAL	74048
49746	49750	NM_023370	Cdh23	chr10	60159672	60160121	1.78699	1.79932	1.04188	0.654509	transcription_start_site	-	60159238	60159238	transcription_start_site	cadherin 23 (otocadherin)	450	PROXIMAL	22295
49760	49768	NM_023370	Cdh23	chr10	60161092	60161926	2.33871	1.80042	1.53725	0.65376	transcription_start_site	-	60159238	60159238	transcription_start_site	cadherin 23 (otocadherin)	835	DISTAL	22295
49833	49835	NM_029770	Unc5b	chr10	60296204	60296463	1.79404	2.89191	2.05685	3.6284	transcription_start_site	-	60294329	60294329	transcription_start_site	unc-5 homolog B (C. elegans)	260	DISTAL	107449
49949	49954	NM_001017433	Tbata	chr10	60635242	60635776	2.43069	2.00953	1.01113	2.36083	transcription_start_site	+	60634711	60634711	transcription_start_site	thymus, brain and testes associated	535	INTRAGENIC	65971
49974	49976	NM_001017409	Tbata	chr10	60638067	60638316	1.0794	0.964347	1.1757	2.35783	transcription_start_site	+	60638009	60638009	transcription_start_site	thymus, brain and testes associated	250	PROXIMAL	65971
50083	50086	NM_013753	X99384	chr10	60847789	60848155	1.04011	1.35236	1.42131	2.55393	transcription_start_site	-	60846271	60846271	transcription_start_site	cDNA sequence X99384	367	DISTAL	27355
50161	50168	NM_153542	Lrrc20	chr10	60935793	60936527	3.42094	2.08506	1.52953	2.45734	transcription_start_site	+	60938580	60938580	transcription_start_site	leucine rich repeat containing 20	735	DISTAL	216011
50297	50300	NM_001039194	Aifm2	chr10	61175190	61175542	1.49504	1.26596	0.576247	0.394477	transcription_start_site	+	61178035	61178035	transcription_start_site	apoptosis-inducing factor, mitochondrion-associated 2	353	DISTAL	71361
50315	50319	NM_001039194	Aifm2	chr10	61177476	61177975	3.46747	2.72296	2.42569	1.4352	transcription_start_site	+	61178035	61178035	transcription_start_site	apoptosis-inducing factor, mitochondrion-associated 2	500	PROXIMAL	71361
50368	50371	NM_207000	H2afy2	chr10	61247343	61247696	1.7766	2.53853	0.964364	1.40753	transcription_start_site	-	61246612	61246612	transcription_start_site	H2A histone family, member Y2	354	DISTAL	404634
50418	50422	NM_007731	Col13a1	chr10	61443613	61444067	1.86796	1.60602	0.891421	0.884999	transcription_start_site	-	61441856	61441856	transcription_start_site	collagen, type XIII, alpha 1	455	DISTAL	12817
50443	50449	NR_002687	Gm5424	chr10	61532047	61532694	3.6606	2.64584	1.52056	1.67178	transcription_start_site	+	61533769	61533769	transcription_start_site	argininosuccinate synthase pseudogene	648	DISTAL	432466
50468	50470	NM_027251	2010107G23Rik	chr10	61573068	61573329	0.895091	2.09435	1.08877	1.16888	transcription_start_site	-	61573761	61573761	transcription_start_site	RIKEN cDNA 2010107G23 gene	262	INTRAGENIC	69894
50487	50491	NM_027251	2010107G23Rik	chr10	61574985	61575466	1.91525	2.58675	0.85578	0.979112	transcription_start_site	-	61573761	61573761	transcription_start_site	RIKEN cDNA 2010107G23 gene	482	DISTAL	69894
50874	50877	NM_019553	Ddx21	chr10	62066172	62066533	0.0587963	1.30446	0.159681	0.295622	transcription_start_site	-	62065046	62065046	transcription_start_site	DEAD (Asp-Glu-Ala-Asp) box polypeptide 21	362	DISTAL	56200
50952	50956	NM_001033260	Stox1	chr10	62191156	62191607	0.718512	1.09253	0.290379	1.9214	transcription_start_site	-	62188847	62188847	transcription_start_site	storkhead box 1	452	DISTAL	216021
51010	51012	NM_175194	Slc25a16	chr10	62382005	62382359	0.341371	0.758957	0.948432	1.93856	transcription_start_site	+	62383380	62383380	transcription_start_site	solute carrier family 25 (mitochondrial carrier, Graves disease autoantigen), member 16	355	DISTAL	73132
51071	51073	NM_027425	Rufy2	chr10	62440129	62440373	0.780176	1.88793	0.522279	0.709924	transcription_start_site	+	62442970	62442970	transcription_start_site	RUN and FYVE domain-containing 2	245	DISTAL	70432
51561	51563	NM_010118	Egr2	chr10	66999184	66999454	1.63375	1.40413	0.966384	0.613485	transcription_start_site	+	67000616	67000616	transcription_start_site	early growth response 2	271	DISTAL	13654
51606	51612	NM_001005419	Ado	chr10	67012711	67013360	1.03932	3.01708	1.82922	2.01674	transcription_start_site	-	67011703	67011703	transcription_start_site	2-aminoethanethiol (cysteamine) dioxygenase	650	DISTAL	211488
51640	51643	NM_178679	Zfp365	chr10	67376287	67376630	0.424156	1.70451	0.851987	1.15791	transcription_start_site	-	67375410	67375410	transcription_start_site	zinc finger protein 365	344	DISTAL	216049
51649	51653	NM_178679	Zfp365	chr10	67377223	67377692	1.95201	1.31785	0.638791	1.67776	transcription_start_site	-	67375410	67375410	transcription_start_site	zinc finger protein 365	470	DISTAL	216049
51826	51829	NM_001081347	Rhobtb1	chr10	68673354	68673711	3.13001	2.64998	1.22784	1.83377	transcription_start_site	+	68675404	68675404	transcription_start_site	Rho-related BTB domain containing 1	358	DISTAL	69288
51989	51993	NM_170687	Ank3	chr10	69456893	69457360	2.20294	3.96359	0.899676	1.97432	Primary Transcript	+	69388279	69490184	Primary Transcript	ankyrin 3, epithelial	468	INTRAGENIC	11735
52056	52058	NM_025807	Slc16a9	chr10	69706705	69706954	0.367263	1.47396	1.29048	0.958393	transcription_start_site	+	69708023	69708023	transcription_start_site	solute carrier family 16 (monocarboxylic acid transporters), member 9	250	DISTAL	66859
52114	52124	NM_178621	Phyhipl	chr10	70061399	70062447	1.50093	1.26734	1.39252	0.27015	transcription_start_site	-	70062023	70062023	transcription_start_site	phytanoyl-CoA hydroxylase interacting protein-like	1049	PROXIMAL	70911
52250	52253	NM_145420	Ube2d1	chr10	70750617	70750973	2.00939	1.57454	1.71975	0.766447	transcription_start_site	-	70747981	70747981	transcription_start_site	ubiquitin-conjugating enzyme E2D 1, UBC4/5 homolog (yeast)	357	DISTAL	216080
52477	52481	NM_029781	Rab36	chr10	74497968	74498422	0.747192	1.8455	0.990932	1.37888	transcription_start_site	+	74499833	74499833	transcription_start_site	RAB36, member RAS oncogene family	455	DISTAL	76877
52616	52618	NM_133995	Upb1	chr10	74867082	74867332	1.4377	2.59361	1.48152	3.03213	transcription_start_site	+	74869778	74869778	transcription_start_site	ureidopropionase, beta	251	DISTAL	103149
52626	52634	NM_133995	Upb1	chr10	74868373	74869227	0.223206	1.24964	0.759046	0.837435	transcription_start_site	+	74869778	74869778	transcription_start_site	ureidopropionase, beta	855	DISTAL	103149
52715	52719	NM_198860	AI646023	chr10	75023835	75024284	4.07611	3.94109	3.42377	1.96454	transcription_start_site	-	75023075	75023075	transcription_start_site	expressed sequence AI646023	450	DISTAL	192734
52784	52789	NM_011820	Ggt5	chr10	75050466	75051015	2.36349	0.981982	1.84334	0.981385	transcription_start_site	+	75052125	75052125	transcription_start_site	gamma-glutamyltransferase 5	550	DISTAL	23887
52803	52805	NM_011820	Ggt5	chr10	75052589	75052818	1.78159	1.27677	0.680167	2.07863	transcription_start_site	+	75052125	75052125	transcription_start_site	gamma-glutamyltransferase 5	230	INTRAGENIC	23887
52905	52912	NM_010027	Ddt	chr10	75237601	75238365	0.917771	2.07875	0.836345	0.711629	transcription_start_site	-	75236119	75236119	transcription_start_site	D-dopachrome tautomerase	765	DISTAL	13202
52988	52993	NM_029472	Gstt4	chr10	75284968	75285522	1.92344	0.967408	0.560442	1.12269	transcription_start_site	-	75285288	75285288	transcription_start_site	glutathione S-transferase, theta 4	555	PROXIMAL	75886
53101	53109	NM_024440	Derl3	chr10	75354981	75355809	2.42267	3.42103	0.936797	2.27769	transcription_start_site	+	75356142	75356142	transcription_start_site	Der1-like domain family, member 3	829	PROXIMAL	70377
53199	53203	NM_009514	Vpreb3	chr10	75408121	75408545	2.61507	2.70184	1.73837	1.11735	transcription_start_site	+	75411056	75411056	transcription_start_site	pre-B lymphocyte gene 3	425	DISTAL	22364
53246	53252	NM_198635	Gm5134	chr10	75415549	75416198	2.14044	2.26286	0.633493	1.19513	transcription_start_site	+	75417258	75417258	transcription_start_site	predicted gene 5134	650	DISTAL	333669
53264	53267	NM_198635	Gm5134	chr10	75417645	75417989	1.82926	1.94254	0.835786	0.749798	transcription_start_site	+	75417258	75417258	transcription_start_site	predicted gene 5134	345	INTRAGENIC	333669
53286	53291	NM_177475	Zfp280b	chr10	75494923	75495482	1.97838	1.45814	1.36021	0.601906	transcription_start_site	+	75495356	75495356	transcription_start_site	zinc finger protein 280B	560	PROXIMAL	64453
53333	53339	NM_133184	Slc5a4a	chr10	75607636	75608327	1.28255	2.53152	1.51212	2.2297	transcription_start_site	+	75610195	75610195	transcription_start_site	solute carrier family 5, member 4a	692	DISTAL	64452
53605	53614	NM_146006	Lss	chr10	75991916	75993071	1.94301	1.95292	0.624031	1.6493	transcription_start_site	+	75994371	75994371	transcription_start_site	lanosterol synthase	1156	DISTAL	16987
53656	53661	NM_029661	1700027D21Rik	chr10	76024334	76024883	1.58689	1.77384	0.910923	0.319078	transcription_start_site	+	76025016	76025016	transcription_start_site	RIKEN cDNA 1700027D21 gene	550	PROXIMAL	76573
53671	53673	NM_080845	Ftcd	chr10	76035451	76035690	0.751623	1.87575	1.28362	1.99909	transcription_start_site	+	76038392	76038392	transcription_start_site	formiminotransferase cyclodeaminase	240	DISTAL	14317
53799	53805	NM_021568	Pcbp3	chr10	76424352	76425022	2.35608	2.29507	2.02475	0.906129	transcription_start_site	-	76424692	76424692	transcription_start_site	poly(rC) binding protein 3	671	PROXIMAL	59093
53879	53887	NM_001109991	Col18a1	chr10	76576757	76577609	1.69168	2.51592	0.406813	1.14797	transcription_start_site	-	76576450	76576450	transcription_start_site	collagen, type XVIII, alpha 1	853	PROXIMAL	12822
54297	54300	NM_010670	Krtap12-1	chr10	77182600	77182954	2.2991	1.07164	2.06653	2.24985	transcription_start_site	+	77183330	77183330	transcription_start_site	keratin associated protein 12-1	355	PROXIMAL	16694
54493	54497	NM_138301	Trpm2	chr10	77431741	77432190	2.39629	1.9974	2.06562	0.710972	transcription_start_site	-	77430202	77430202	transcription_start_site	transient receptor potential cation channel, subfamily M, member 2	450	DISTAL	28240
54500	54507	NM_138301	Trpm2	chr10	77432446	77433190	3.08373	2.95536	1.99015	0.838442	transcription_start_site	-	77430202	77430202	transcription_start_site	transient receptor potential cation channel, subfamily M, member 2	745	DISTAL	28240
54669	54673	NM_019448	Dnmt3l	chr10	77511269	77511724	3.0818	2.21409	1.40832	1.10558	transcription_start_site	+	77512586	77512586	transcription_start_site	DNA (cytosine-5-)-methyltransferase 3-like	456	DISTAL	54427
54871	54874	NM_010925	Rrp1	chr10	77876152	77876516	1.2046	1.32955	0.639856	0.199446	transcription_start_site	-	77875788	77875788	transcription_start_site	ribosomal RNA processing 1 homolog (S. cerevisiae)	365	PROXIMAL	18114
54898	54901	NM_007793	Cstb	chr10	77886525	77886910	3.58672	4.27376	1.62442	2.41191	transcription_start_site	+	77888414	77888414	transcription_start_site	cystatin B	386	DISTAL	13014
54978	54980	NM_173751	Ilvbl	chr10	78035623	78035867	1.64822	1.12662	0.63417	0.887298	transcription_start_site	+	78037286	78037286	transcription_start_site	ilvB (bacterial acetolactate synthase)-like	245	DISTAL	216136
54990	54992	NM_173751	Ilvbl	chr10	78036828	78037097	1.87086	1.7247	1.49331	0.814504	transcription_start_site	+	78037286	78037286	transcription_start_site	ilvB (bacterial acetolactate synthase)-like	270	PROXIMAL	216136
55006	55013	NM_027875	Syde1	chr10	78054393	78055165	3.46511	2.78092	2.70876	1.54524	transcription_start_site	-	78054709	78054709	transcription_start_site	synapse defective 1, Rho GTPase, homolog 1 (C. elegans)	773	PROXIMAL	71709
55706	55710	NM_001033473	Odf3l2	chr10	79108444	79108913	3.70712	3.4114	1.43415	3.74338	transcription_start_site	-	79108483	79108483	transcription_start_site	outer dense fiber of sperm tails 3-like 2	470	PROXIMAL	382384
55940	55942	NM_008226	Hcn2	chr10	79179840	79180074	2.67106	2.3553	3.02019	1.2451	transcription_start_site	+	79179378	79179378	transcription_start_site	hyperpolarization-activated, cyclic nucleotide-gated K+ 2	235	INTRAGENIC	15166
56052	56056	NR_027505	Rnf126	chr10	79230131	79230581	2.04728	1.24844	1.59569	1.05518	transcription_start_site	-	79229686	79229686	transcription_start_site	ring finger protein 126	451	PROXIMAL	70294
56081	56083	NM_031380	Fstl3	chr10	79237459	79237731	1.54647	0.56469	1.06674	0.233518	transcription_start_site	+	79240018	79240018	transcription_start_site	follistatin-like 3	273	DISTAL	83554
56281	56285	NM_011178	Prtn3	chr10	79340651	79341098	3.41944	3.43727	1.6138	4.18222	transcription_start_site	+	79342411	79342411	transcription_start_site	proteinase 3	448	DISTAL	19152
56431	56437	NM_053244	Kiss1r	chr10	79377468	79378107	2.48776	2.33774	1.11893	1.05246	transcription_start_site	+	79379715	79379715	transcription_start_site	KISS1 receptor	640	DISTAL	114229
56529	56535	NM_175450	Wdr18	chr10	79420570	79421239	1.99504	2.54461	0.947013	0.786635	transcription_start_site	+	79422896	79422896	transcription_start_site	WD repeat domain 18	670	DISTAL	216156
56572	56575	NM_130455	Grin3b	chr10	79432333	79432682	3.08485	2.33716	1.31579	2.12613	transcription_start_site	+	79433468	79433468	transcription_start_site	glutamate receptor, ionotropic, NMDA3B	350	DISTAL	170483
56756	56758	NM_027521	Hmha1	chr10	79482248	79482477	0.725607	1.35076	2.04092	1.47384	transcription_start_site	+	79482419	79482419	transcription_start_site	histocompatibility (minor) HA-1	230	PROXIMAL	70719
56795	56800	NM_008162	Gpx4	chr10	79513317	79513865	3.13161	2.90623	1.36582	1.90634	transcription_start_site	+	79516254	79516254	transcription_start_site	glutathione peroxidase 4	549	DISTAL	625249
56805	56817	NM_008162	Gpx4	chr10	79514331	79515581	1.78873	1.90905	0.745341	0.520493	transcription_start_site	+	79516254	79516254	transcription_start_site	glutathione peroxidase 4	1251	DISTAL	625249
56867	56872	NM_183426	Sbno2	chr10	79567053	79567669	2.67494	2.89338	2.52315	1.29495	transcription_start_site	-	79565447	79565447	transcription_start_site	strawberry notch homolog 2 (Drosophila)	617	DISTAL	216161
56951	56954	NM_025313	Atp5d	chr10	79603929	79604288	1.94267	2.21083	1.30959	0.569149	transcription_start_site	+	79605059	79605059	transcription_start_site	ATP synthase, H+ transporting, mitochondrial F1 complex, delta subunit	360	DISTAL	66043
56976	56979	NM_021565	Midn	chr10	79608698	79609027	2.85274	2.39429	2.29294	1.03983	transcription_start_site	+	79611034	79611034	transcription_start_site	midnolin	330	DISTAL	59090
56987	56989	NM_021565	Midn	chr10	79609775	79610034	0.210785	0.400355	1.24007	0.217008	transcription_start_site	+	79611034	79611034	transcription_start_site	midnolin	260	DISTAL	59090
57097	57107	NM_027207	1600002K03Rik	chr10	79635100	79636311	3.3238	3.58366	1.60833	1.02499	transcription_start_site	+	79635688	79635688	transcription_start_site	RIKEN cDNA 1600002K03 gene	1212	PROXIMAL	69770
57324	57328	NM_011789	Apc2	chr10	79762910	79763394	5.19303	5.49205	3.41485	2.33838	transcription_start_site	+	79764564	79764564	transcription_start_site	adenomatosis polyposis coli 2	485	DISTAL	23805
57338	57346	NM_011789	Apc2	chr10	79764400	79765234	0.77526	2.49387	2.00686	1.52946	transcription_start_site	+	79764564	79764564	transcription_start_site	adenomatosis polyposis coli 2	835	PROXIMAL	23805
57439	57444	NM_008793	Pcsk4	chr10	79792204	79792749	1.62341	1.76475	1.06087	0.609002	transcription_start_site	-	79792218	79792218	transcription_start_site	proprotein convertase subtilisin/kexin type 4	546	PROXIMAL	18551
57514	57516	NM_001113548	Adamtsl5	chr10	79812245	79812494	2.21633	2.64984	1.16476	0.817351	transcription_start_site	-	79811191	79811191	transcription_start_site	ADAMTS-like 5	250	DISTAL	66548
57519	57525	NM_001113548	Adamtsl5	chr10	79812760	79813414	2.21459	2.32363	1.0847	0.434432	transcription_start_site	-	79811191	79811191	transcription_start_site	ADAMTS-like 5	655	DISTAL	66548
57587	57593	NM_198615	Mex3d	chr10	79850293	79850942	2.05171	1.03867	2.08153	0.566609	transcription_start_site	-	79850396	79850396	transcription_start_site	mex3 homolog D (C. elegans)	650	PROXIMAL	237400
57749	57753	NM_139226	Onecut3	chr10	79953918	79954367	0.138503	0.208038	1.35529	0.41154	transcription_start_site	+	79957650	79957650	transcription_start_site	one cut domain, family member 3	450	DISTAL	246086
57808	57813	NM_026094	Atp8b3	chr10	80002776	80003315	2.56673	2.27364	0.820997	0.896144	transcription_start_site	-	80001869	80001869	transcription_start_site	ATPase, class I, type 8B, member 3	540	DISTAL	67331
57876	57882	NM_078477	Klf16	chr10	80039803	80040452	1.59083	0.811216	1.36102	0.194016	transcription_start_site	-	80040041	80040041	transcription_start_site	Kruppel-like factor 16	650	PROXIMAL	118445
57922	57934	NM_145421	Fam108a	chr10	80052511	80053760	1.93166	2.37031	1.52019	0.428771	transcription_start_site	-	80053049	80053049	transcription_start_site	family with sequence similarity 108, member A	1250	PROXIMAL	216169
58042	58044	NM_001159591	Csnk1g2	chr10	80091781	80092030	1.52087	1.35744	0.831012	0.289228	transcription_start_site	+	80092400	80092400	transcription_start_site	casein kinase 1, gamma 2	250	PROXIMAL	103236
58107	58125	NM_021462	Mknk2	chr10	80133990	80135849	1.92095	2.04728	1.24747	0.370101	transcription_start_site	-	80134721	80134721	transcription_start_site	MAP kinase-interacting serine/threonine kinase 2	1860	PROXIMAL	17347
58195	58199	NM_027829	9030607L17Rik	chr10	80166056	80166525	2.26199	2.54869	1.88609	0.692886	transcription_start_site	+	80165437	80165437	transcription_start_site	RIKEN cDNA 9030607L17 gene	470	INTRAGENIC	71564
58274	58277	NM_013651	Sf3a2	chr10	80259330	80259689	1.95198	1.88248	1.81415	0.522095	transcription_start_site	+	80261479	80261479	transcription_start_site	splicing factor 3a, subunit 2	360	DISTAL	20222
58322	58324	NM_007445	Amh	chr10	80265053	80265317	3.26686	3.12011	2.12963	1.05234	transcription_start_site	+	80267992	80267992	transcription_start_site	anti-Mullerian hormone	265	DISTAL	11705
58349	58352	NM_007445	Amh	chr10	80267763	80268112	2.59757	2.02944	2.18509	1.04829	transcription_start_site	+	80267992	80267992	transcription_start_site	anti-Mullerian hormone	350	PROXIMAL	11705
58369	58373	NM_028001	Jsrp1	chr10	80275822	80276250	2.2533	2.21409	1.69126	1.10499	transcription_start_site	-	80276240	80276240	transcription_start_site	junctional sarcoplasmic reticulum protein 1	429	PROXIMAL	71912
58424	58426	NM_001013758	Lingo3	chr10	80297404	80297658	5.98794	6.20485	2.78185	5.8773	Primary Transcript	-	80295547	80306775	Primary Transcript	leucine rich repeat and Ig domain containing 3	255	INTRAGENIC	237403
58438	58442	NM_001013758	Lingo3	chr10	80306056	80306505	2.79615	2.98882	2.70924	1.21167	transcription_start_site	-	80306775	80306775	transcription_start_site	leucine rich repeat and Ig domain containing 3	450	INTRAGENIC	237403
58496	58501	NM_025349	Lsm7	chr10	80317230	80317784	3.61167	3.40386	2.86161	1.40116	transcription_start_site	-	80317954	80317954	transcription_start_site	LSM7 homolog, U6 small nuclear RNA associated (S. cerevisiae)	555	INTRAGENIC	66094
58582	58595	NM_013895	Timm13	chr10	80362985	80364383	1.75477	2.87729	0.694106	0.644064	transcription_start_site	-	80363714	80363714	transcription_start_site	translocase of inner mitochondrial membrane 13 homolog (yeast)	1399	PROXIMAL	30055
58649	58652	NM_008655	Gadd45b	chr10	80389889	80390248	3.17792	3.40888	1.54426	1.9571	transcription_start_site	+	80392835	80392835	transcription_start_site	growth arrest and DNA-damage-inducible 45 beta	360	DISTAL	17873
58774	58778	NM_145217	Diras1	chr10	80487987	80488433	4.87054	5.10817	4.20076	2.14606	transcription_start_site	-	80488122	80488122	transcription_start_site	DIRAS family, GTP-binding RAS-like 1	447	PROXIMAL	208666
58876	58879	NM_022653	Thop1	chr10	80531038	80531387	3.64005	4.19165	2.24743	1.80038	transcription_start_site	+	80532894	80532894	transcription_start_site	thimet oligopeptidase 1	350	DISTAL	50492
58999	59006	NM_010731	Zbtb7a	chr10	80598986	80599729	2.33827	0.911898	1.59587	0.687922	transcription_start_site	+	80599015	80599015	transcription_start_site	zinc finger and BTB domain containing 7a	744	PROXIMAL	16969
59344	59347	NM_013769	Tjp3	chr10	80754497	80754831	1.57737	1.22214	0.918771	0.473595	transcription_start_site	-	80754012	80754012	transcription_start_site	tight junction protein 3	335	PROXIMAL	27375
59369	59392	NM_027381	2510012J08Rik	chr10	80781091	80783475	3.08548	3.01667	1.54038	1.08667	transcription_start_site	+	80783847	80783847	transcription_start_site	RIKEN cDNA 2510012J08 gene	2385	PROXIMAL	70312
59434	59436	NM_009325	Tbxa2r	chr10	80790639	80790888	1.53244	1.48822	0.463359	0.416357	transcription_start_site	+	80791475	80791475	transcription_start_site	thromboxane A2 receptor	250	DISTAL	21390
59494	59497	NM_148951	Gipc3	chr10	80808573	80808942	0.802887	1.21068	0.990269	1.85719	transcription_start_site	-	80806011	80806011	transcription_start_site	GIPC PDZ domain containing family, member 3	370	DISTAL	209047
59618	59621	NM_001014836	4930404N11Rik	chr10	80831131	80831495	2.1118	2.39859	0.90456	1.70473	transcription_start_site	-	80828565	80828565	transcription_start_site	RIKEN cDNA 4930404N11 gene	365	DISTAL	432479
59626	59630	NM_019757	Fzr1	chr10	80840799	80841238	2.99679	1.61991	2.48662	1.13969	transcription_start_site	-	80841115	80841115	transcription_start_site	fizzy/cell division cycle 20 related 1 (Drosophila)	440	PROXIMAL	56371
59700	59702	NM_001099917	2210404O07Rik	chr10	80854052	80854332	2.13309	2.91119	1.59417	0.846673	transcription_start_site	+	80855808	80855808	transcription_start_site	RIKEN cDNA 2210404O07 gene	281	DISTAL	72273
59713	59716	NM_001099917	2210404O07Rik	chr10	80855444	80855793	1.16871	2.16981	0.778871	0.344757	transcription_start_site	+	80855808	80855808	transcription_start_site	RIKEN cDNA 2210404O07 gene	350	PROXIMAL	72273
59739	59751	NM_026756	Nfic	chr10	80889884	80891200	2.62549	2.30314	1.85424	0.95627	transcription_start_site	-	80889918	80889918	transcription_start_site	nuclear factor I/C	1317	PROXIMAL	18029
59807	59816	NM_176954	Celf5	chr10	80947062	80948011	2.27713	1.30581	1.07685	0.459085	transcription_start_site	-	80945454	80945454	transcription_start_site	CUGBP, Elav-like family member 5	950	DISTAL	319586
59827	59835	NM_134009	Ncln	chr10	80958970	80959866	1.62246	2.11246	0.858996	0.226744	transcription_start_site	-	80959108	80959108	transcription_start_site	nicalin homolog (zebrafish)	897	PROXIMAL	103425
59969	59972	NM_010347	Aes	chr10	81020590	81020932	1.9182	1.85867	0.791077	1.73658	transcription_start_site	+	81022304	81022304	transcription_start_site	amino-terminal enhancer of split	343	DISTAL	14797
60075	60082	NM_181586	Sirt6	chr10	81089970	81090719	1.9601	1.61528	1.81763	0.641378	transcription_start_site	-	81090303	81090303	transcription_start_site	sirtuin 6 (silent mating type information regulation 2, homolog) 6 (S. cerevisiae)	750	PROXIMAL	50721
60255	60260	NM_199062	Zfp781	chr10	81393937	81394508	1.57933	2.2802	0.371361	1.22739	transcription_start_site	-	81393225	81393225	transcription_start_site	zinc finger protein 781	572	DISTAL	331188
60276	60280	seq_id=chr10:81441202-81441903;probe_id=CHR10FS081441314;count=5	0	chr10	81441314	81441788	2.32693	2.62673	1.32833	1.12387	CpG Islands	.	81441365	81441740	CpG Islands	0	475	INTERGENIC	0
60533	60536	seq_id=chr10:82274560-82275261;probe_id=CHR10FS082274861;count=1	0	chr10	82274861	82275308	1.76304	4.02809	2.69632	1.9107	CpG Islands	.	82274701	82275120	CpG Islands	0	448	INTERGENIC	0
60652	60654	seq_id=chr10:82416912-82417612;probe_id=CHR10FS082417112;count=1	0	chr10	82417112	82417371	1.86334	1.79341	1.69208	0.680068	CpG Islands	.	82417108	82417416	CpG Islands	0	260	INTERGENIC	0
60763	60766	NM_026579	D10Wsu102e	chr10	82823088	82823452	1.64016	2.17457	0.736801	0.324489	transcription_start_site	+	82822997	82822997	transcription_start_site	DNA segment, Chr 10, Wayne State University 102, expressed	365	PROXIMAL	28109
60932	60937	NM_001004363	Nuak1	chr10	83905119	83905668	1.36086	2.73546	2.10422	2.0819	transcription_start_site	-	83903216	83903216	transcription_start_site	NUAK family, SNF1-like kinase, 1	550	DISTAL	77976
61108	61110	NM_027689	Rfx4	chr10	84298234	84298483	0.929192	0.912793	1.55277	2.03969	transcription_start_site	+	84300892	84300892	transcription_start_site	regulatory factor X, 4 (influences HLA class II expression)	250	DISTAL	71137
61304	61315	NM_028709	Btbd11	chr10	84846616	84847873	1.56978	1.54474	1.49802	3.5021	transcription_start_site	+	84849558	84849558	transcription_start_site	BTB (POZ) domain containing 11	1258	DISTAL	74007
61577	61579	NM_011595	Timp3	chr10	85761703	85761968	0.125125	0.826447	0.756377	1.52091	transcription_start_site	+	85763156	85763156	transcription_start_site	tissue inhibitor of metalloproteinase 3	266	DISTAL	21859
61582	61585	NM_011595	Timp3	chr10	85762293	85762637	0.318083	1.16109	1.12486	1.82584	transcription_start_site	+	85763156	85763156	transcription_start_site	tissue inhibitor of metalloproteinase 3	345	DISTAL	21859
62079	62087	NM_029249	4930547N16Rik	chr10	87611684	87612538	1.87189	2.96196	0.879203	1.47995	transcription_start_site	-	87609686	87609686	transcription_start_site	RIKEN cDNA 4930547N16 gene	855	DISTAL	75317
62106	62108	NM_026070	Ccdc53	chr10	87662905	87663141	2.85132	3.23638	1.25975	1.34563	transcription_start_site	+	87663841	87663841	transcription_start_site	coiled-coil domain containing 53	237	DISTAL	67282
62146	62150	NM_027878	Dram1	chr10	87821542	87822020	1.46929	1.48617	0.463508	1.15439	transcription_start_site	-	87819820	87819820	transcription_start_site	DNA-damage regulated autophagy modulator 1	479	DISTAL	71712
62210	62215	NM_011517	Sycp3	chr10	87921552	87922124	2.26493	1.7343	0.753766	1.26983	transcription_start_site	+	87922331	87922331	transcription_start_site	synaptonemal complex protein 3	573	PROXIMAL	20962
62737	62739	NM_001128086	Anks1b	chr10	90292365	90292636	1.62516	1.08547	2.07061	0.40119	Primary Transcript	+	89336253	90436049	Primary Transcript	ankyrin repeat and sterile alpha motif domain containing 1B	272	INTRAGENIC	77531
62929	62932	NM_146239	Cdk17	chr10	92623135	92623499	1.20271	0.061506	0.662978	0.444422	transcription_start_site	+	92623620	92623620	transcription_start_site	cyclin-dependent kinase 17	365	PROXIMAL	237459
62937	62941	NM_146239	Cdk17	chr10	92623937	92624384	1.49154	0.681822	1.34511	0.404995	transcription_start_site	+	92623620	92623620	transcription_start_site	cyclin-dependent kinase 17	448	INTRAGENIC	237459
62942	62945	NM_013508	Elk3	chr10	92772757	92773081	1.52681	1.15998	1.04215	0.117932	Primary Transcript	-	92710160	92773904	transcription_start_site	ELK3, member of ETS oncogene family	325	INTRAGENIC	13713
62978	62980	NM_013508	Elk3	chr10	92776387	92776647	1.04562	2.2421	0.725877	1.0629	transcription_start_site	-	92773904	92773904	transcription_start_site	ELK3, member of ETS oncogene family	261	DISTAL	13713
63019	63027	NM_010401	Hal	chr10	92948875	92949714	1.61297	1.69258	1.15962	0.22906	transcription_start_site	+	92951512	92951512	transcription_start_site	histidine ammonia lyase	840	DISTAL	15109
63100	63103	NM_021320	Ntn4	chr10	93101602	93101981	1.91539	2.7435	0.900755	2.21802	transcription_start_site	+	93103793	93103793	transcription_start_site	netrin 4	380	DISTAL	57764
63113	63118	NM_021320	Ntn4	chr10	93102922	93103467	0.793711	2.00483	1.04198	0.87076	transcription_start_site	+	93103793	93103793	transcription_start_site	netrin 4	546	PROXIMAL	57764
63130	63133	NR_027478	Gm8580	chr10	93128091	93128555	2.2421	2.27668	1.06501	1.08715	transcription_start_site	-	93128599	93128599	transcription_start_site	ribosomal protein L29 pseudogene	465	PROXIMAL	667338
63297	63300	NM_172538	Vezt	chr10	93500979	93501341	2.19122	3.2196	0.950154	2.61428	transcription_start_site	-	93498493	93498493	transcription_start_site	vezatin, adherens junctions transmembrane protein	363	DISTAL	215008
63321	63323	NM_011629	Nr2c1	chr10	93609618	93609873	2.13035	2.08726	1.50432	0.721626	transcription_start_site	+	93610675	93610675	transcription_start_site	nuclear receptor subfamily 2, group C, member 1	256	DISTAL	22025
63432	63436	NM_172051	Tmcc3	chr10	93976389	93976850	0.791386	0.930709	1.03263	1.87068	transcription_start_site	+	93977623	93977623	transcription_start_site	transmembrane and coiled coil domains 3	462	DISTAL	319880
63520	63522	NM_018797	Plxnc1	chr10	94409660	94409916	2.20607	2.34511	1.03789	1.37111	transcription_start_site	-	94407212	94407212	transcription_start_site	plexin C1	257	DISTAL	54712
63748	63750	NM_001001932	Eea1	chr10	95403560	95403789	1.13576	0.793214	2.46039	1.94699	transcription_start_site	+	95403296	95403296	transcription_start_site	early endosome antigen 1	230	INTRAGENIC	216238
63758	63765	NM_007569	Btg1	chr10	96077222	96078028	1.07954	1.51255	1.02494	2.8688	transcription_start_site	+	96079634	96079634	transcription_start_site	B-cell translocation gene 1, anti-proliferative	807	DISTAL	12226
64495	64497	NM_207522	BC067068	chr10	105277824	105278053	3.34585	3.57715	2.10981	1.26129	transcription_start_site	-	105278410	105278410	transcription_start_site	cDNA sequence BC067068	230	INTRAGENIC	216292
64642	64644	NM_008656	Myf5	chr10	106923972	106924214	1.68315	2.25692	0.904866	0.937516	transcription_start_site	-	106923190	106923190	transcription_start_site	myogenic factor 5	243	DISTAL	17877
65361	65363	NM_001025581	Kcnc2	chr10	111707626	111707888	0.882804	1.10444	2.05839	1.40039	transcription_start_site	+	111708178	111708178	transcription_start_site	potassium voltage gated channel, Shaw-related subfamily, member 2	263	PROXIMAL	268345
65375	65377	NM_001025581	Kcnc2	chr10	111709039	111709283	0.756231	2.00477	1.87668	1.2386	transcription_start_site	+	111708178	111708178	Primary Transcript	potassium voltage gated channel, Shaw-related subfamily, member 2	245	INTRAGENIC	268345
65758	65762	NR_003651	0	chr10	115551771	115552237	1.755	1.88154	0.543776	1.25086	transcription_start_site	-	115550935	115550935	transcription_start_site	0	467	DISTAL	0
65788	65795	NM_029928	Ptprb	chr10	115736547	115737303	1.11716	2.58811	0.66184	1.88545	transcription_start_site	+	115738560	115738560	transcription_start_site	protein tyrosine phosphatase, receptor type, B	757	DISTAL	19263
65981	65988	NM_001007583	Best3	chr10	116422057	116422803	0.899623	2.17696	0.808005	1.37987	transcription_start_site	+	116423369	116423369	transcription_start_site	bestrophin 3	747	DISTAL	382427
66443	66449	NM_024457	Rap1b	chr10	117284868	117285643	0.994406	1.73292	0.924628	2.74394	transcription_start_site	-	117283030	117283030	transcription_start_site	RAS related protein 1b	776	DISTAL	215449
66453	66456	NM_148922	Mdm1	chr10	117575931	117576280	2.49315	2.31831	1.00848	1.34095	transcription_start_site	+	117578887	117578887	transcription_start_site	transformed mouse 3T3 cell double minute 1	350	DISTAL	17245
66535	66542	NM_054079	Iltifb	chr10	117732155	117732904	0.774728	1.70373	0.353416	0.938884	transcription_start_site	-	117732094	117732094	transcription_start_site	interleukin 10-related T cell-derived inducible factor beta	750	PROXIMAL	116849
66599	66601	NM_001014390	Dyrk2	chr10	118305139	118305393	2.46335	1.27142	2.95462	1.21252	transcription_start_site	-	118305959	118305959	transcription_start_site	dual-specificity tyrosine-(Y)-phosphorylation regulated kinase 2	255	INTRAGENIC	69181
66604	66610	NM_001014390	Dyrk2	chr10	118305649	118306292	4.33769	3.41094	3.75235	1.92125	transcription_start_site	-	118305959	118305959	transcription_start_site	dual-specificity tyrosine-(Y)-phosphorylation regulated kinase 2	644	PROXIMAL	69181
66709	66714	NM_130891	Grip1	chr10	119253951	119254492	0.566388	1.65767	0.883187	1.12184	transcription_start_site	+	119256567	119256567	transcription_start_site	glutamate receptor interacting protein 1	542	DISTAL	74053
66884	66887	NM_025431	Llph	chr10	119664358	119664729	1.74377	1.97675	0.475193	0.551899	transcription_start_site	+	119664115	119664115	transcription_start_site	LLP homolog, long-term synaptic facilitation (Aplysia)	372	INTRAGENIC	66225
66908	66910	NM_010441	Hmga2	chr10	119913192	119913441	0.94558	1.98814	2.17488	1.19746	transcription_start_site	-	119913991	119913991	transcription_start_site	high mobility group AT-hook 2	250	INTRAGENIC	15364
66945	66948	seq_id=chr10:119989495-119990244;probe_id=CHR10FS119989705;count=1	0	chr10	119989705	119990054	0.832043	2.05354	0.861175	0.267275	CpG Islands	.	119989495	119990244	CpG Islands	0	350	INTERGENIC	0
66973	66979	NM_177092	Msrb3	chr10	120337680	120338364	1.97999	4.42323	2.73541	3.35195	transcription_start_site	-	120336027	120336027	transcription_start_site	methionine sulfoxide reductase B3	685	DISTAL	320183
67175	67179	NM_019786	Tbk1	chr10	121026314	121026791	0.90496	2.31297	0.423738	0.991517	transcription_start_site	-	121023803	121023803	transcription_start_site	TANK-binding kinase 1	478	DISTAL	56480
67317	67319	NM_001081037	Srgap1	chr10	121485114	121485359	3.95794	2.75582	2.43653	1.29685	transcription_start_site	-	121484249	121484249	transcription_start_site	SLIT-ROBO Rho GTPase activating protein 1	246	DISTAL	117600
67326	67332	NM_001081037	Srgap1	chr10	121486034	121486670	0.873349	1.91968	0.562773	0.87076	transcription_start_site	-	121484249	121484249	transcription_start_site	SLIT-ROBO Rho GTPase activating protein 1	637	DISTAL	117600
67403	67406	NR_027637	Gm4489	chr10	121553797	121554172	2.63998	2.94172	1.09021	2.48281	transcription_start_site	+	121556752	121556752	transcription_start_site	predicted gene 4489	376	DISTAL	100043513
67604	67606	NM_182807	Fam19a2	chr10	122698784	122699024	1.04011	2.42781	1.91854	2.05785	transcription_start_site	+	122701131	122701131	transcription_start_site	family with sequence similarity 19, member A2	241	DISTAL	268354
67706	67709	NM_177152	Lrig3	chr10	125402071	125402449	1.03114	1.92798	1.39412	2.29475	transcription_start_site	+	125403331	125403331	transcription_start_site	leucine-rich repeats and immunoglobulin-like domains 3	379	DISTAL	320398
67731	67738	NM_001159559	Xrcc6bp1	chr10	126338188	126339218	1.78369	1.68533	1.06427	0.648865	transcription_start_site	-	126338427	126338427	transcription_start_site	XRCC6 binding protein 1	1031	PROXIMAL	68876
67781	67786	NM_001113470	Ctdsp2	chr10	126414208	126414761	1.36973	1.45434	0.237435	1.22385	transcription_start_site	+	126415772	126415772	transcription_start_site	CTD (carboxy-terminal domain, RNA polymerase II, polypeptide A) small phosphatase 2	554	DISTAL	52468
67821	67823	NM_146012	Ctdsp2	chr10	126430654	126430928	1.96136	1.48822	1.90423	0.580101	transcription_start_site	+	126432668	126432668	transcription_start_site	CTD (carboxy-terminal domain, RNA polymerase II, polypeptide A) small phosphatase 2	275	DISTAL	52468
67862	67864	NM_009635	Avil	chr10	126436309	126436663	1.18944	1.26852	0.718154	0.169863	transcription_start_site	+	126437764	126437764	transcription_start_site	advillin	355	DISTAL	11567
67879	67882	NM_009635	Avil	chr10	126438129	126438453	1.20062	1.43628	0.237737	0.0028075	transcription_start_site	+	126437764	126437764	transcription_start_site	advillin	325	INTRAGENIC	11567
67910	67915	NM_025537	Tsfm	chr10	126470280	126470826	3.66728	4.77479	1.77925	1.5554	transcription_start_site	-	126467870	126467870	transcription_start_site	Ts translation elongation factor, mitochondrial	547	DISTAL	66399
68098	68101	NM_001033263	Agap2	chr10	126516852	126517182	0.890707	0.955487	2.01521	1.38674	transcription_start_site	+	126515962	126515962	Primary Transcript	ArfGAP with GTPase domain, ankyrin repeat and PH domain 2	331	INTRAGENIC	216439
68267	68271	NM_030714	Dtx3	chr10	126633449	126633883	1.19598	1.58077	1.17499	2.8942	transcription_start_site	-	126632765	126632765	transcription_start_site	deltex 3 homolog (Drosophila)	435	DISTAL	80904
68365	68369	NM_027151	Dctn2	chr10	126703550	126704005	1.40738	1.8261	0.339357	0.040923	transcription_start_site	+	126703454	126703454	transcription_start_site	dynactin 2	456	PROXIMAL	69654
68583	68585	seq_id=chr10:126817226-126817926;probe_id=CHR10FS126817429;count=1	0	chr10	126817429	126817678	1.41753	0.990821	1.09812	0.161752	CpG Islands	.	126817443	126817709	CpG Islands	0	250	INTERGENIC	0
68629	68636	NM_177707	Stac3	chr10	126936604	126937368	3.08445	3.42484	1.83873	1.35146	transcription_start_site	+	126938772	126938772	transcription_start_site	SH3 and cysteine rich domain 3	765	DISTAL	237611
68644	68649	NM_177707	Stac3	chr10	126938274	126938830	1.17354	2.63995	0.430159	0.862953	transcription_start_site	+	126938772	126938772	transcription_start_site	SH3 and cysteine rich domain 3	557	PROXIMAL	237611
68712	68714	NM_028230	Shmt2	chr10	126960473	126960704	1.99406	1.33391	0.887579	0.751653	transcription_start_site	-	126959491	126959491	transcription_start_site	serine hydroxymethyltransferase 2 (mitochondrial)	232	DISTAL	108037
68727	68729	NM_028230	Shmt2	chr10	126962181	126962426	1.27362	1.58114	3.19053	2.44579	transcription_start_site	-	126959491	126959491	transcription_start_site	serine hydroxymethyltransferase 2 (mitochondrial)	246	DISTAL	108037
68763	68772	NM_183297	Nxph4	chr10	126973398	126974352	2.54765	2.69781	0.796743	1.4493	transcription_start_site	-	126971615	126971615	transcription_start_site	neurexophilin 4	955	DISTAL	104080
68980	68987	NM_009312	Tac2	chr10	127161631	127162435	2.91492	2.26624	0.938293	2.13191	transcription_start_site	+	127162447	127162447	transcription_start_site	tachykinin 2	805	PROXIMAL	21334
68998	69000	NM_198035	Zbtb39	chr10	127173838	127174092	0.782073	1.01273	0.889385	1.91344	transcription_start_site	+	127176593	127176593	transcription_start_site	zinc finger and BTB domain containing 39	255	DISTAL	320080
69061	69064	NM_007412	Gpr182	chr10	127191383	127191787	0.789385	0.524296	0.981028	2.19557	transcription_start_site	-	127188854	127188854	transcription_start_site	G protein-coupled receptor 182	405	DISTAL	11536
69077	69079	NM_080436	Rdh1	chr10	127195106	127195345	1.83535	1.63635	0.739378	0.800327	transcription_start_site	+	127196818	127196818	transcription_start_site	retinol dehydrogenase 1 (all trans)	240	DISTAL	107605
69147	69152	NM_009040	Rdh16	chr10	127238417	127238996	2.38557	1.28171	2.34591	1.44185	transcription_start_site	+	127238208	127238208	transcription_start_site	retinol dehydrogenase 16	580	INTRAGENIC	19683
69224	69226	NM_017473	Rdh7	chr10	127325315	127325639	1.89947	1.17987	2.37272	0.759389	transcription_start_site	-	127325755	127325755	transcription_start_site	retinol dehydrogenase 7	325	INTRAGENIC	54150
69271	69273	NM_027301	Sdr9c7	chr10	127334446	127334681	0.890219	1.19101	1.31175	2.29678	transcription_start_site	+	127335590	127335590	transcription_start_site	4short chain dehydrogenase/reductase family 9C, member 7	236	DISTAL	70061
69332	69334	NM_008921	Prim1	chr10	127451361	127451610	0.473865	0.742696	0.540427	1.76038	transcription_start_site	+	127452270	127452270	transcription_start_site	DNA primase, p49 subunit	250	DISTAL	19075
69674	69680	NM_011589	Timeless	chr10	127672576	127673236	3.08326	3.74076	1.72504	2.23707	transcription_start_site	+	127675120	127675120	transcription_start_site	timeless homolog (Drosophila)	661	DISTAL	21853
69697	69699	NM_011589	Timeless	chr10	127675439	127675708	3.57698	2.48667	1.68723	2.35472	transcription_start_site	+	127675120	127675120	transcription_start_site	timeless homolog (Drosophila)	270	INTRAGENIC	21853
69770	69772	NM_019963	Stat2	chr10	127706795	127707050	2.11362	2.26524	0.873671	1.38172	transcription_start_site	+	127707631	127707631	transcription_start_site	signal transducer and activator of transcription 2	256	DISTAL	20847
69798	69810	NM_031252	Il23a	chr10	127735722	127737001	3.32042	2.75034	1.63118	2.26485	transcription_start_site	-	127735140	127735140	transcription_start_site	interleukin 23, alpha subunit p19	1280	DISTAL	83430
70364	70367	NM_011772	Ikzf4	chr10	128083555	128083904	4.2607	4.17246	1.96518	3.48448	transcription_start_site	-	128083049	128083049	transcription_start_site	IKAROS family zinc finger 4	350	DISTAL	22781
70370	70372	NM_011772	Ikzf4	chr10	128084135	128084394	3.08266	3.30294	1.30927	2.52869	transcription_start_site	-	128083049	128083049	transcription_start_site	IKAROS family zinc finger 4	260	DISTAL	22781
70623	70625	NM_028873	Dnajc14	chr10	128243532	128243791	2.13979	2.23974	0.691638	0.709174	transcription_start_site	+	128242731	128242731	transcription_start_site	DnaJ (Hsp40) homolog, subfamily C, member 14	260	INTRAGENIC	74330
70862	70869	NM_027853	Mettl7b	chr10	128397509	128398259	2.16774	1.98043	0.593221	0.79954	transcription_start_site	-	128398044	128398044	transcription_start_site	methyltransferase like 7B	751	PROXIMAL	71664
70875	70877	NM_027853	Mettl7b	chr10	128398839	128399104	0.941297	2.60186	1.88534	2.31365	transcription_start_site	-	128398044	128398044	transcription_start_site	methyltransferase like 7B	266	DISTAL	71664
73245	73247	NM_001034030	Limk2	chr11	3258752	3259001	1.30899	2.98494	2.68974	1.68131	transcription_start_site	-	3256144	3256144	transcription_start_site	LIM motif-containing protein kinase 2	250	DISTAL	16886
73502	73507	seq_id=chr11:3528910-3529611;probe_id=CHR11FS003528923;count=1	0	chr11	3528923	3529482	0.642891	2.07421	1.16068	0.692646	CpG Islands	.	3528954	3529567	CpG Islands	0	560	INTERGENIC	0
73681	73690	NM_173745	Dusp18	chr11	3795646	3796598	2.09976	2.76322	1.14741	0.827941	transcription_start_site	+	3795283	3795283	transcription_start_site	dual specificity phosphatase 18	953	INTRAGENIC	75219
73768	73770	NM_001130458	Tcn2	chr11	3833943	3834177	1.19395	1.77007	0.886592	1.26387	transcription_start_site	-	3832081	3832081	transcription_start_site	transcobalamin 2	235	DISTAL	21452
73872	73876	NM_146013	Sec14l4	chr11	3931249	3931698	0.839675	1.76242	2.17847	2.37373	transcription_start_site	+	3931784	3931784	transcription_start_site	SEC14-like 4 (S. cerevisiae)	450	PROXIMAL	103655
73885	73891	NM_001029937	Sec14l3	chr11	3961930	3962582	3.14774	1.79523	1.98463	1.1564	transcription_start_site	+	3964843	3964843	transcription_start_site	SEC14-like 3 (S. cerevisiae)	653	DISTAL	380683
73905	73910	NM_001029937	Sec14l3	chr11	3963948	3964497	2.13965	1.59913	1.06005	0.801489	transcription_start_site	+	3964843	3964843	transcription_start_site	SEC14-like 3 (S. cerevisiae)	550	PROXIMAL	380683
73951	73954	NM_026443	1700020C11Rik	chr11	3997695	3998044	0.538369	1.63934	0.260541	0.0206888	transcription_start_site	-	3995434	3995434	transcription_start_site	RIKEN cDNA 1700020C11 gene	350	DISTAL	67900
74104	74108	NM_134023	Tbc1d10a	chr11	4087023	4087462	1.90885	1.40486	1.39927	0.529939	transcription_start_site	+	4086835	4086835	transcription_start_site	TBC1 domain family, member 10a	440	INTRAGENIC	103724
74123	74129	NM_028022	Gatsl3	chr11	4116608	4117242	2.04838	1.61322	1.26665	0.525587	transcription_start_site	+	4118253	4118253	transcription_start_site	GATS protein-like 3	635	DISTAL	71962
74417	74421	NM_138948	Cabp7	chr11	4648158	4648612	1.70582	1.34386	2.03364	0.322967	transcription_start_site	-	4646781	4646781	transcription_start_site	calcium binding protein 7	455	DISTAL	192650
74771	74773	NM_080595	Emid1	chr11	5053666	5053920	1.26142	1.59953	1.5801	3.11312	transcription_start_site	-	5052225	5052225	transcription_start_site	EMI domain containing 1	255	DISTAL	140703
74803	74805	NM_032396	Kremen1	chr11	5162647	5162891	2.49229	2.43883	1.26363	1.05837	transcription_start_site	-	5161613	5161613	transcription_start_site	kringle containing transmembrane protein 1	245	DISTAL	84035
74870	74872	NM_013842	Xbp1	chr11	5419784	5420008	2.01707	0.95412	1.07617	0.46958	transcription_start_site	+	5420969	5420969	transcription_start_site	X-box binding protein 1	225	DISTAL	22433
74967	74969	NM_026080	Mrps24	chr11	5608182	5608421	2.41052	2.47719	1.14655	1.83045	transcription_start_site	-	5607702	5607702	transcription_start_site	mitochondrial ribosomal protein S24	240	PROXIMAL	64660
75104	75108	NM_018870	Pgam2	chr11	5703068	5703532	0.64133	2.24786	1.48957	1.14089	transcription_start_site	-	5703799	5703799	transcription_start_site	phosphoglycerate mutase 2	465	INTRAGENIC	56012
75205	75212	NM_008894	Pold2	chr11	5777630	5778439	0.475795	1.88217	0.310583	0.191442	transcription_start_site	-	5778259	5778259	transcription_start_site	polymerase (DNA directed), delta 2, regulatory subunit	810	PROXIMAL	18972
75229	75231	NM_008894	Pold2	chr11	5780362	5780636	2.56244	3.49182	1.47046	3.90858	transcription_start_site	-	5778259	5778259	transcription_start_site	polymerase (DNA directed), delta 2, regulatory subunit	275	DISTAL	18972
75267	75270	NM_022879	Myl7	chr11	5800999	5801368	0.788202	1.05129	0.794166	1.872	transcription_start_site	-	5798785	5798785	transcription_start_site	myosin, light polypeptide 7, regulatory	370	DISTAL	17898
75453	75460	NM_207242	Npc1l1	chr11	6132057	6132786	2.02886	2.34197	0.544209	0.812179	transcription_start_site	-	6130126	6130126	transcription_start_site	NPC1-like 1	730	DISTAL	237636
75573	75577	NM_028601	Zmiz2	chr11	6288780	6289209	1.98577	1.79836	1.47376	0.792673	transcription_start_site	+	6289366	6289366	transcription_start_site	zinc finger, MIZ-type containing 2	430	PROXIMAL	52915
75611	75613	NM_001005867	Zmiz2	chr11	6294708	6294950	3.7069	3.27359	2.55513	1.60432	transcription_start_site	+	6295127	6295127	transcription_start_site	zinc finger, MIZ-type containing 2	243	PROXIMAL	52915
75705	75707	NM_011221	Purb	chr11	6378470	6378739	1.80506	1.82761	0.6486	1.57698	transcription_start_site	-	6375920	6375920	transcription_start_site	purine rich element binding protein B	270	DISTAL	19291
75723	75727	NM_178440	Myo1g	chr11	6421934	6422388	1.75198	1.11461	0.602115	0.877399	transcription_start_site	-	6420961	6420961	transcription_start_site	myosin IG	455	DISTAL	246177
75800	75803	NM_001081652	Nacad	chr11	6507391	6507725	2.08886	2.34803	0.663601	0.707434	transcription_start_site	-	6506057	6506057	transcription_start_site	NAC alpha domain containing	335	DISTAL	192950
75902	75907	NM_019511	Ramp3	chr11	6558049	6558583	1.43337	0.938785	0.361216	0.864529	transcription_start_site	+	6558535	6558535	transcription_start_site	receptor (calcitonin) activity modifying protein 3	535	PROXIMAL	56089
76413	76422	NM_016672	Ddc	chr11	11791493	11792454	0.996347	1.19616	1.00576	2.30142	transcription_start_site	-	11790404	11790404	transcription_start_site	dopa decarboxylase	962	DISTAL	13195
76493	76497	NM_172496	Cobl	chr11	12365923	12366451	0.498358	0.616558	0.812154	2.33685	transcription_start_site	-	12364963	12364963	transcription_start_site	cordon-bleu	529	DISTAL	12808
76682	76684	NM_019549	Plek	chr11	16907967	16908237	2.05831	1.96349	0.889165	1.51079	transcription_start_site	-	16908705	16908705	transcription_start_site	pleckstrin	271	INTRAGENIC	56193
77072	77076	NM_008996	Rab1	chr11	20101119	20101573	1.59662	1.17381	0.572505	0.131634	transcription_start_site	+	20101604	20101604	transcription_start_site	RAB1, member RAS oncogene family	455	PROXIMAL	19324
77186	77195	NM_021372	Sertad2	chr11	20442792	20443726	1.69258	1.25418	1.09609	0.162382	transcription_start_site	+	20443255	20443255	transcription_start_site	SERTA domain containing 2	935	PROXIMAL	58172
77476	77479	seq_id=chr11:21892873-21893894;probe_id=CHR11FS021893198;count=1	0	chr11	21893198	21893547	0.592243	1.14024	1.84038	1.02323	CpG Islands	.	21892873	21893894	CpG Islands	0	350	INTERGENIC	0
77798	77802	NM_172391	Ahsa2	chr11	23397510	23397959	1.33974	1.05298	0.616517	0.234557	transcription_start_site	-	23397946	23397946	transcription_start_site	AHA1, activator of heat shock protein ATPase homolog 2 (yeast)	450	PROXIMAL	268390
78082	78086	NM_016707	Bcl11a	chr11	23977387	23977821	2.32951	2.02445	2.22638	0.680568	transcription_start_site	+	23978055	23978055	transcription_start_site	B-cell CLL/lymphoma 11A (zinc finger protein)	435	PROXIMAL	14025
78294	78299	NM_146015	Efemp1	chr11	28751390	28751921	1.44692	2.49363	0.934788	1.58278	transcription_start_site	+	28753204	28753204	transcription_start_site	epidermal growth factor-containing fibulin-like extracellular matrix protein 1	532	DISTAL	216616
78627	78629	NM_176829	4931440F15Rik	chr11	29725208	29725452	0.457322	1.81587	0.979334	1.27968	transcription_start_site	-	29725668	29725668	transcription_start_site	RIKEN cDNA 4931440F15 gene	245	INTRAGENIC	216622
79033	79047	NM_011491	Stc2	chr11	31270684	31272148	0.560629	1.42568	1.0346	2.30504	transcription_start_site	-	31270061	31270061	transcription_start_site	stanniocalcin 2	1465	DISTAL	20856
79512	79516	NM_175000	Hbq1	chr11	32200332	32200786	3.47505	3.27846	3.00368	1.69134	transcription_start_site	+	32200068	32200068	transcription_start_site	hemoglobin, theta 1	455	INTRAGENIC	216635
79590	79597	NM_027031	Efcab9	chr11	32426964	32427716	1.18162	2.02258	1.25485	2.72221	transcription_start_site	-	32427579	32427579	transcription_start_site	EF-hand calcium binding domain 9	753	PROXIMAL	69306
79807	79812	NM_019916	Tlx3	chr11	33104830	33105384	0.094651	0.518839	1.20536	0.0207528	transcription_start_site	-	33103459	33103459	transcription_start_site	T-cell leukemia, homeobox 3	555	DISTAL	27140
79923	79927	NM_027398	Kcnip1	chr11	33746050	33746514	3.18029	3.4011	1.3011	1.96704	transcription_start_site	-	33743527	33743527	transcription_start_site	Kv channel-interacting protein 1	465	DISTAL	70357
80268	80274	NM_025936	Rars	chr11	35649259	35649902	2.45401	2.74329	1.10125	1.66007	transcription_start_site	-	35648008	35648008	transcription_start_site	arginyl-tRNA synthetase	644	DISTAL	104458
80352	80356	NM_011856	Odz2	chr11	36757683	36758155	0.92623	1.54058	1.03214	2.2976	transcription_start_site	-	36757745	36757745	transcription_start_site	odd Oz/ten-m homolog 2 (Drosophila)	473	PROXIMAL	23964
80635	80637	NM_008070	Gabrb2	chr11	42232263	42232513	1.92609	2.41757	1.09417	2.70759	transcription_start_site	+	42233258	42233258	transcription_start_site	gamma-aminobutyric acid (GABA) A receptor, subunit beta 2	251	DISTAL	14401
80732	80734	NM_148673	Slu7	chr11	43246124	43246579	0.23136	1.32687	0.371138	0.489837	transcription_start_site	+	43247232	43247232	transcription_start_site	SLU7 splicing factor homolog (S. cerevisiae)	456	DISTAL	193116
80993	80996	NM_008352	Il12b	chr11	44213417	44213776	2.39633	2.36213	1.05541	1.85382	transcription_start_site	+	44213564	44213564	transcription_start_site	interleukin 12b	360	PROXIMAL	16160
81009	81014	NM_024475	Ublcp1	chr11	44280548	44281104	1.63502	1.82744	0.318743	0.719425	transcription_start_site	-	44280515	44280515	transcription_start_site	ubiquitin-like domain containing CTD phosphatase 1	557	PROXIMAL	79560
81072	81076	NM_028862	Rnf145	chr11	44332754	44333203	2.30006	1.83737	1.75476	0.743123	transcription_start_site	+	44332465	44332465	transcription_start_site	ring finger protein 145	450	INTRAGENIC	74315
81436	81439	NM_010583	Itk	chr11	46203743	46204097	1.89772	2.81301	2.78622	4.1658	transcription_start_site	-	46203017	46203017	transcription_start_site	IL2-inducible T-cell kinase	355	DISTAL	16428
81780	81787	NM_008143	Gnb2l1	chr11	48611171	48611915	2.58664	3.07116	1.08532	3.18847	transcription_start_site	+	48613861	48613861	transcription_start_site	guanine nucleotide binding protein (G protein), beta polypeptide 2 like 1	745	DISTAL	14694
81814	81818	NM_145377	Trim41	chr11	48630157	48630625	1.97081	2.18749	1.03267	0.375651	transcription_start_site	-	48630893	48630893	transcription_start_site	tripartite motif-containing 41	469	INTRAGENIC	211007
81861	81865	NM_053166	Trim7	chr11	48637958	48638431	0.0295338	0.782133	1.3245	1.59359	transcription_start_site	+	48639639	48639639	transcription_start_site	tripartite motif-containing 7	474	DISTAL	94089
82153	82155	NM_008330	Ifi47	chr11	48900196	48900435	1.71077	1.83269	1.07706	0.621248	transcription_start_site	+	48900556	48900556	transcription_start_site	interferon gamma inducible protein 47	240	PROXIMAL	15953
82254	82260	NM_172793	Btnl9	chr11	48982532	48983201	1.82718	4.2132	2.67477	2.31534	Primary Transcript	-	48981826	49000591	Primary Transcript	butyrophilin-like 9	670	INTRAGENIC	237754
82366	82369	NM_010794	Mgat1	chr11	49058276	49058647	2.95956	2.36795	1.46429	1.47377	transcription_start_site	+	49057692	49057692	transcription_start_site	mannoside acetylglucosaminyltransferase 1	372	INTRAGENIC	17308
82385	82390	NM_001110149	Mgat1	chr11	49060185	49060740	2.53858	2.65232	1.53224	0.797521	transcription_start_site	+	49060978	49060978	transcription_start_site	mannoside acetylglucosaminyltransferase 1	556	PROXIMAL	17308
82465	82468	NM_146471	Olfr1393	chr11	49094081	49094430	0.472213	0.90445	2.06875	0.921819	transcription_start_site	+	49093651	49093651	transcription_start_site	olfactory receptor 1393	350	INTRAGENIC	258463
82810	82812	NM_146472	Olfr1384	chr11	49326784	49327048	1.11043	1.51691	2.74747	1.21735	transcription_start_site	+	49327141	49327141	transcription_start_site	olfactory receptor 1384	265	PROXIMAL	258464
83062	83064	NM_013529	Gfpt2	chr11	49605802	49606074	0.995741	1.34838	2.05929	1.2767	transcription_start_site	+	49607656	49607656	transcription_start_site	glutamine fructose-6-phosphate transaminase 2	273	DISTAL	14584
83154	83157	NM_029004	Rasgef1c	chr11	49715277	49715641	1.31414	1.9834	2.66983	1.11285	transcription_start_site	+	49715336	49715336	transcription_start_site	RasGEF domain family, member 1C	365	PROXIMAL	74563
83205	83209	NM_029745	Tbc1d9b	chr11	49942800	49943252	0.870704	1.88482	0.838079	0.603685	transcription_start_site	+	49944861	49944861	transcription_start_site	TBC1 domain family, member 9B	453	DISTAL	76795
83329	83331	NM_145926	Mgat4b	chr11	50039170	50039414	1.48733	0.106031	1.35604	0.589803	transcription_start_site	+	50039134	50039134	transcription_start_site	mannoside acetylglucosaminyltransferase 4, isoenzyme B	245	PROXIMAL	103534
83480	83487	NM_021510	Hnrnph1	chr11	50189021	50189805	1.12572	1.55628	1.0318	2.62859	transcription_start_site	+	50191220	50191220	transcription_start_site	heterogeneous nuclear ribonucleoprotein H1	785	DISTAL	59013
83535	83537	NM_172557	Rufy1	chr11	50246398	50246632	0.806406	1.13789	0.885382	1.9894	transcription_start_site	-	50244613	50244613	transcription_start_site	RUN and FYVE domain containing 1	235	DISTAL	216724
83845	83847	NM_146910	Olfr1378	chr11	50779989	50780245	2.35103	2.09182	0.989424	2.11444	transcription_start_site	+	50782521	50782521	transcription_start_site	olfactory receptor 1378	257	DISTAL	258912
83878	83880	NM_146911	Olfr1377	chr11	50795262	50795527	2.05719	1.74861	1.5216	0.782643	transcription_start_site	+	50798204	50798204	transcription_start_site	olfactory receptor 1377	266	DISTAL	258913
83990	83997	NM_009329	Zfp354a	chr11	50871366	50872135	2.15588	2.73332	0.810789	2.29619	transcription_start_site	+	50872758	50872758	transcription_start_site	zinc finger protein 354A	770	DISTAL	21408
84005	84010	NM_009329	Zfp354a	chr11	50872923	50873497	2.12486	1.87714	0.827235	1.26204	transcription_start_site	+	50872758	50872758	transcription_start_site	zinc finger protein 354A	575	INTRAGENIC	21408
84742	84749	NM_177059	Fstl4	chr11	52576569	52577305	2.37112	2.50135	0.813205	1.4695	transcription_start_site	+	52578207	52578207	transcription_start_site	follistatin-like 4	737	DISTAL	320027
84940	84942	NM_027917	Shroom1	chr11	53268551	53268800	0.655727	0.751725	0.586811	1.925	transcription_start_site	+	53270706	53270706	transcription_start_site	shroom family member 1	250	DISTAL	71774
85106	85108	NR_027491	Il4	chr11	53431157	53431479	1.91657	2.17793	0.872332	1.65195	transcription_start_site	-	53430840	53430840	transcription_start_site	interleukin 4	323	PROXIMAL	16189
85246	85257	NM_001159393	Irf1	chr11	53581182	53582381	1.04071	2.68694	1.52748	1.59122	transcription_start_site	+	53583515	53583515	transcription_start_site	interferon regulatory factor 1	1200	DISTAL	16362
85264	85269	NM_001159393	Irf1	chr11	53583052	53583600	2.80704	2.46663	1.59997	1.12755	transcription_start_site	+	53583515	53583515	transcription_start_site	interferon regulatory factor 1	549	PROXIMAL	16362
85278	85280	NM_001159396	Irf1	chr11	53584501	53584730	2.20291	1.7328	1.1759	0.999898	transcription_start_site	+	53583974	53583974	transcription_start_site	interferon regulatory factor 1	230	INTRAGENIC	16362
85433	85436	NM_001136076	P4ha2	chr11	53911658	53912094	1.58962	0.922706	0.556176	1.74839	transcription_start_site	+	53914425	53914425	transcription_start_site	procollagen-proline, 2-oxoglutarate 4-dioxygenase (proline 4-hydroxylase), alpha II polypeptide	437	DISTAL	18452
85992	85995	NM_172258	Slc36a3	chr11	54964876	54965240	0.891112	0.960187	2.14713	0.989133	transcription_start_site	-	54965208	54965208	transcription_start_site	solute carrier family 36 (proton/amino acid symporter), member 3	365	PROXIMAL	215332
86036	86038	NM_153170	Slc36a2	chr11	54999614	54999846	2.17967	3.14402	0.899535	2.36355	transcription_start_site	-	54998579	54998579	transcription_start_site	solute carrier family 36 (proton/amino acid symporter), member 2	233	DISTAL	246049
86189	86194	NM_013716	G3bp1	chr11	55280299	55281064	1.89372	2.52422	0.642395	2.41262	transcription_start_site	+	55283253	55283253	transcription_start_site	Ras-GTPase-activating protein SH3-domain binding protein 1	766	DISTAL	27041
86367	86369	NM_145426	Mfap3	chr11	57332341	57332595	1.87861	0.999082	0.0742217	0.194924	transcription_start_site	+	57332166	57332166	transcription_start_site	microfibrillar-associated protein 3	255	INTRAGENIC	216760
86449	86455	NM_001081168	Sap30l	chr11	57614550	57615184	3.84492	2.97767	3.60824	1.45426	transcription_start_site	+	57615138	57615138	transcription_start_site	SAP30-like	635	PROXIMAL	50724
86584	86595	NM_026949	Cnot8	chr11	57916966	57918097	2.82912	2.91903	1.66138	1.31639	transcription_start_site	+	57917654	57917654	transcription_start_site	CCR4-NOT transcription complex, subunit 8	1132	PROXIMAL	69125
86680	86683	NM_018738	Igtp	chr11	58011347	58011673	1.88473	1.79734	0.676353	1.24404	transcription_start_site	+	58013057	58013057	transcription_start_site	interferon gamma induced GTPase	327	DISTAL	16145
86749	86751	NM_001040686	Zfp692-ps	chr11	58117885	58118209	0.084667	0.300548	0.689148	1.55019	transcription_start_site	+	58120570	58120570	transcription_start_site	zinc finger protein 692, pseudogene	325	DISTAL	103836
86843	86845	NM_024480	Sh3bp5l	chr11	58144391	58144655	2.04388	1.33448	0.707116	0.546358	transcription_start_site	+	58144251	58144251	transcription_start_site	SH3 binding domain protein 5 like	265	INTRAGENIC	79566
86904	86913	NM_027239	1810065E05Rik	chr11	58233967	58234926	2.12423	2.66646	0.891128	0.945795	transcription_start_site	+	58234612	58234612	transcription_start_site	RIKEN cDNA 1810065E05 gene	960	PROXIMAL	69864
86965	86972	NM_207527	4930504O13Rik	chr11	58266789	58267615	2.5976	2.46665	1.85267	1.10283	transcription_start_site	-	58266425	58266425	transcription_start_site	RIKEN cDNA 4930504O13 gene	827	PROXIMAL	403200
87337	87343	NM_001039047	Trim58	chr11	58451225	58451864	2.2219	2.24067	0.950421	2.03811	transcription_start_site	+	58453966	58453966	transcription_start_site	tripartite motif-containing 58	640	DISTAL	216781
87436	87439	NM_207230	Olfr320	chr11	58497520	58497874	1.25653	1.32981	1.22607	0.168168	transcription_start_site	+	58497376	58497376	transcription_start_site	olfactory receptor 320	355	INTRAGENIC	216783
87480	87483	NM_146501	Olfr318	chr11	58534017	58534376	1.33588	1.59131	0.721304	0.0551185	transcription_start_site	-	58534548	58534548	transcription_start_site	olfactory receptor 318	360	INTRAGENIC	258494
87859	87864	NM_138678	Butr1	chr11	58731668	58732207	2.43034	3.32478	1.67094	1.15045	transcription_start_site	+	58731558	58731558	transcription_start_site	butyrophilin related 1	540	INTRAGENIC	192194
87953	87956	NM_206882	Hist3h2bb-ps	chr11	58770177	58770541	1.08827	2.26865	0.155187	0.584738	transcription_start_site	-	58768014	58768014	transcription_start_site	histone cluster 3, H2bb, pseudogene	365	DISTAL	382522
87977	87985	NM_031172	Trim17	chr11	58776029	58776968	1.47373	2.97477	0.856515	0.488723	transcription_start_site	+	58777282	58777282	transcription_start_site	tripartite motif-containing 17	940	PROXIMAL	56631
88044	88058	seq_id=chr11:58948024-58949860;probe_id=CHR11FS058948425;count=1	0	chr11	58948425	58949880	3.6528	3.50332	1.7219	0.944612	CpG Islands	.	58948024	58949860	CpG Islands	0	1456	INTERGENIC	0
88095	88101	NM_175452	Gjc2	chr11	58990128	58990777	0.445278	1.92115	1.2405	0.783957	Primary Transcript	-	58989069	58996328	Primary Transcript	gap junction protein, gamma 2	650	INTRAGENIC	118454
88141	88143	NM_080454	Gjc2	chr11	58999428	58999682	3.16771	2.46963	1.45992	1.61357	transcription_start_site	-	58996715	58996715	transcription_start_site	gap junction protein, gamma 2	255	DISTAL	118454
88159	88164	NM_001159410	Guk1	chr11	59002004	59002568	0.927548	2.30971	0.627019	1.10648	transcription_start_site	-	59001243	59001243	transcription_start_site	guanylate kinase 1	565	DISTAL	14923
88186	88188	NM_008193	Guk1	chr11	59005318	59005587	1.25894	1.28882	0.583024	0.173226	transcription_start_site	-	59005454	59005454	transcription_start_site	guanylate kinase 1	270	PROXIMAL	14923
88262	88265	NM_024210	2310033P09Rik	chr11	59020615	59021021	1.98297	1.97599	0.53464	0.708498	transcription_start_site	+	59021862	59021862	transcription_start_site	RIKEN cDNA 2310033P09 gene	407	DISTAL	67862
88490	88496	NM_178659	Jmjd4	chr11	59264344	59264989	0.807069	2.55486	1.21706	0.628799	transcription_start_site	+	59263589	59263589	transcription_start_site	jumonji domain containing 4	646	INTRAGENIC	194952
88525	88540	NM_178417	Zfp867	chr11	59286854	59288542	1.348	3.12631	0.913772	1.55824	transcription_start_site	-	59285976	59285976	transcription_start_site	zinc finger protein 867	1689	DISTAL	237775
88609	88614	NM_145827	Nlrp3	chr11	59356165	59356726	0.582205	1.7212	0.343238	0.938149	transcription_start_site	+	59356187	59356187	transcription_start_site	NLR family, pyrin domain containing 3	562	PROXIMAL	216799
88813	88816	NM_146018	Flcn	chr11	59624921	59625280	1.48871	1.22745	0.520117	0.37586	transcription_start_site	-	59623275	59623275	transcription_start_site	folliculin	360	DISTAL	216805
89218	89221	NM_025757	4933439F18Rik	chr11	60228660	60228995	2.83034	2.72987	1.22889	2.51206	transcription_start_site	+	60230804	60230804	transcription_start_site	RIKEN cDNA 4933439F18 gene	336	DISTAL	66771
89319	89321	NM_010862	Myo15	chr11	60282059	60282304	2.7515	2.66135	2.91667	1.22828	transcription_start_site	+	60282840	60282840	transcription_start_site	myosin XV	246	DISTAL	17910
89519	89521	NM_009410	Top3a	chr11	60593569	60593828	4.14432	4.08595	3.45624	1.842	transcription_start_site	-	60590867	60590867	transcription_start_site	topoisomerase (DNA) III alpha	260	DISTAL	21975
89758	89765	NM_021349	Tnfrsf13b	chr11	60953776	60954590	1.18697	2.7776	1.41167	1.74886	transcription_start_site	+	60954336	60954336	transcription_start_site	tumor necrosis factor receptor superfamily, member 13b	815	PROXIMAL	57916
89927	89931	NM_026183	Slc47a1	chr11	61191540	61191989	2.76143	2.67053	2.51158	1.32971	transcription_start_site	-	61191577	61191577	transcription_start_site	solute carrier family 47, member 1	450	PROXIMAL	67473
90111	90113	NM_010148	Epn2	chr11	61393237	61393478	1.82082	0.742767	1.54731	0.661121	transcription_start_site	-	61393153	61393153	transcription_start_site	epsin 2	242	PROXIMAL	13855
90424	90428	NM_029704	Ttc19	chr11	62092986	62093424	0.527871	1.69891	0.542127	1.04747	transcription_start_site	+	62094974	62094974	transcription_start_site	tetratricopeptide repeat domain 19	439	DISTAL	72795
90509	90511	NM_028448	Cenpv	chr11	62353423	62353681	0.735058	0.996157	0.44845	1.93474	transcription_start_site	-	62352763	62352763	transcription_start_site	centromere protein V	259	DISTAL	73139
90686	90689	NM_133208	Zfp287	chr11	62543727	62544061	2.44557	2.17213	0.716894	0.829169	transcription_start_site	-	62542595	62542595	transcription_start_site	zinc finger protein 287	335	DISTAL	170740
91138	91141	NM_023479	Elac2	chr11	64790994	64791371	3.57743	3.644	1.49334	2.36844	transcription_start_site	+	64792598	64792598	transcription_start_site	elaC homolog 2 (E. coli)	378	DISTAL	68626
91435	91438	NM_177392	Tmem220	chr11	66838876	66839230	1.87644	1.99882	1.16664	0.631047	transcription_start_site	+	66838655	66838655	transcription_start_site	transmembrane protein 220	355	INTRAGENIC	338369
91485	91494	NM_025510	2310004I24Rik	chr11	66867907	66868861	1.85842	1.85538	0.612458	1.6816	transcription_start_site	-	66866120	66866120	transcription_start_site	RIKEN cDNA 2310004I24 gene	955	DISTAL	66358
91842	91845	NM_175681	Glp2r	chr11	67583915	67584284	1.4106	3.08634	1.3376	2.19944	transcription_start_site	-	67584655	67584655	transcription_start_site	glucagon-like peptide 2 receptor	370	INTRAGENIC	93896
92164	92171	NM_146004	Mfsd6l	chr11	68369652	68370381	1.14501	4.0049	2.24195	2.03287	transcription_start_site	+	68369687	68369687	transcription_start_site	major facilitator superfamily domain containing 6-like	730	PROXIMAL	215723
92497	92499	NM_001143790	1500010J02Rik	chr11	68826968	68827223	0.831085	2.11457	0.269597	1.37274	transcription_start_site	+	68829412	68829412	transcription_start_site	RIKEN cDNA 1500010J02 gene	256	DISTAL	68964
92597	92599	NM_028005	2310047M10Rik	chr11	68873615	68873849	0.987148	0.900479	2.41983	1.38062	transcription_start_site	+	68873276	68873276	transcription_start_site	RIKEN cDNA 2310047M10 gene	235	INTRAGENIC	71923
92750	92760	NM_033041	Hes7	chr11	68932922	68933972	1.07633	2.05127	2.14721	2.88651	transcription_start_site	+	68933954	68933954	transcription_start_site	hairy and enhancer of split 7 (Drosophila)	1051	PROXIMAL	84653
92883	92885	NM_009661	Alox8	chr11	69013875	69014110	0.365359	0.401482	0.436165	1.62246	transcription_start_site	-	69011341	69011341	transcription_start_site	arachidonate 8-lipoxygenase	236	DISTAL	11688
92972	92980	NM_010599	Kcnab3	chr11	69139556	69140423	1.27246	2.71667	0.310742	0.221971	transcription_start_site	+	69139759	69139759	transcription_start_site	potassium voltage-gated channel, shaker-related subfamily, beta member 3	868	PROXIMAL	16499
93089	93094	NM_025915	Tmem88	chr11	69211257	69211806	1.26637	2.9271	2.01867	1.98609	transcription_start_site	-	69211736	69211736	transcription_start_site	transmembrane protein 88	550	PROXIMAL	67020
93131	93133	NM_001017426	Kdm6b	chr11	69224208	69224478	2.42918	2.21563	1.84605	0.854661	Primary Transcript	-	69212019	69227177	Primary Transcript	KDM1 lysine (K)-specific demethylase 6B	271	INTRAGENIC	216850
93153	93157	NM_001017426	Kdm6b	chr11	69227452	69227887	3.06171	1.76415	2.42311	1.06307	transcription_start_site	-	69227177	69227177	transcription_start_site	KDM1 lysine (K)-specific demethylase 6B	436	PROXIMAL	216850
93338	93342	NM_013415	Atp1b2	chr11	69421571	69422143	1.8371	1.81319	0.643821	2.06685	transcription_start_site	-	69419462	69419462	transcription_start_site	ATPase, Na+/K+ transporting, beta 2 polypeptide	573	DISTAL	11932
93447	93453	NM_009235	Sox15	chr11	69467612	69468271	2.70429	3.6106	1.30248	2.52438	transcription_start_site	+	69468874	69468874	transcription_start_site	SRY-box containing gene 15	660	DISTAL	20670
93481	93483	NM_011900	Mpdu1	chr11	69477004	69477253	4.68764	4.16189	2.9126	2.07948	transcription_start_site	-	69476144	69476144	transcription_start_site	mannose-P-dolichol utilization defect 1	250	DISTAL	24070
93531	93534	NM_009853	Cd68	chr11	69482115	69482459	2.38862	2.71672	1.95889	0.845704	transcription_start_site	-	69479564	69479564	transcription_start_site	CD68 antigen	345	DISTAL	12514
93539	93543	NM_001159375	Eif4a1	chr11	69485056	69485510	1.06706	1.49698	0.0157806	0.0022048	transcription_start_site	-	69485925	69485925	transcription_start_site	eukaryotic translation initiation factor 4A1	455	INTRAGENIC	13681
93567	93569	NM_001159375	Eif4a1	chr11	69487868	69488133	1.98132	2.3227	0.84202	1.06472	transcription_start_site	-	69485925	69485925	transcription_start_site	eukaryotic translation initiation factor 4A1	266	DISTAL	13681
93618	93621	NM_023517	Tnfsf13	chr11	69499017	69499381	3.07324	2.99254	1.29853	1.65382	transcription_start_site	-	69499056	69499056	transcription_start_site	tumor necrosis factor (ligand) superfamily, member 13	365	PROXIMAL	69583
93649	93651	NM_001159503	Tnfsf12-Tnfsf13	chr11	69509059	69509318	0.918071	1.27322	2.22998	0.782222	transcription_start_site	-	69509499	69509499	transcription_start_site	Tnfsf12-tnfsf13 readthrough transcript	260	INTRAGENIC	619441
93828	93833	NM_001033433	Tmem102-ps	chr11	69618534	69619112	0.857236	2.19963	1.80351	2.01933	transcription_start_site	-	69619172	69619172	transcription_start_site	transmembrane protein 102, pseudogene	579	PROXIMAL	380705
93868	93872	NM_175368	4933402P03Rik	chr11	69631922	69632361	1.75277	3.16856	0.535023	1.20821	transcription_start_site	-	69631942	69631942	transcription_start_site	RIKEN cDNA 4933402P03 gene	440	PROXIMAL	108803
93969	93971	NM_026982	1810027O10Rik	chr11	69651234	69651483	1.47631	0.557439	1.19828	0.304459	transcription_start_site	+	69652026	69652026	transcription_start_site	RIKEN cDNA 1810027O10 gene	250	DISTAL	69186
94019	94021	NM_031880	Tnk1	chr11	69671896	69672135	0.972409	2.32708	0.77822	1.69183	transcription_start_site	-	69672219	69672219	transcription_start_site	tyrosine kinase, non-receptor, 1	240	PROXIMAL	83813
94041	94045	NM_031880	Tnk1	chr11	69674726	69675173	1.74814	1.67605	1.05845	0.6565	transcription_start_site	-	69672219	69672219	transcription_start_site	tyrosine kinase, non-receptor, 1	448	DISTAL	83813
94046	94049	NM_153143	Kctd11	chr11	69693766	69694112	1.30151	2.59283	0.885825	1.31259	transcription_start_site	-	69694487	69694487	transcription_start_site	potassium channel tetramerisation domain containing 11	347	INTRAGENIC	216858
94077	94079	NM_153143	Kctd11	chr11	69697068	69697297	1.6895	1.79892	0.616744	0.667049	transcription_start_site	-	69694487	69694487	transcription_start_site	potassium channel tetramerisation domain containing 11	230	DISTAL	216858
94172	94182	NM_019726	Gps2	chr11	69725814	69726935	2.48416	2.25771	1.38791	0.725885	transcription_start_site	+	69727693	69727693	transcription_start_site	G protein pathway suppressor 2	1122	DISTAL	56310
94256	94264	NM_016875	Ybx2	chr11	69749333	69750185	2.55953	2.31886	1.98539	0.759341	transcription_start_site	+	69749400	69749400	transcription_start_site	Y box protein 2	853	PROXIMAL	53422
94390	94399	NM_019749	Gabarap	chr11	69802436	69803399	2.73117	3.13776	1.13204	2.19126	transcription_start_site	+	69804871	69804871	transcription_start_site	gamma-aminobutyric acid receptor associated protein	964	DISTAL	56486
94443	94445	NM_030064	Phf23	chr11	69809012	69809266	4.44257	4.66247	2.74893	2.19541	transcription_start_site	+	69809272	69809272	transcription_start_site	PHD finger protein 23	255	PROXIMAL	78246
94619	94624	NM_007493	Asgr2	chr11	69905961	69906531	2.84527	1.65148	1.93845	0.768969	transcription_start_site	+	69906145	69906145	transcription_start_site	asialoglycoprotein receptor 2	571	PROXIMAL	11890
94680	94682	NM_010796	Clec10a	chr11	69978835	69979064	1.05574	2.46547	1.2096	2.082	transcription_start_site	+	69980275	69980275	transcription_start_site	C-type lectin domain family 10, member A	230	DISTAL	17312
94731	94733	NM_153081	Slc16a11	chr11	70027529	70027799	2.34049	1.96322	1.16133	0.511491	transcription_start_site	+	70027411	70027411	transcription_start_site	solute carrier family 16 (monocarboxylic acid transporters), member 11	271	INTRAGENIC	216867
94796	94800	NM_007528	Bcl6b	chr11	70043692	70044133	1.03526	0.729233	0.007221	0.7276	transcription_start_site	-	70043223	70043223	transcription_start_site	B-cell CLL/lymphoma 6, member B	442	PROXIMAL	12029
94862	94864	NM_173742	Rnasek	chr11	70054803	70055072	1.1921	0.526245	0.590718	0.061445	transcription_start_site	-	70053348	70053348	transcription_start_site	ribonuclease, RNase K	270	DISTAL	52898
94875	94883	NM_007440	Alox12	chr11	70068121	70068975	3.29871	2.78541	1.96889	1.39388	transcription_start_site	-	70068843	70068843	transcription_start_site	arachidonate 12-lipoxygenase	855	PROXIMAL	11684
94896	94898	NM_007440	Alox12	chr11	70070450	70070679	2.18098	1.5299	0.920947	2.22507	transcription_start_site	-	70068843	70068843	transcription_start_site	arachidonate 12-lipoxygenase	230	DISTAL	11684
94901	94905	NM_007440	Alox12	chr11	70071346	70071809	2.05968	2.0686	0.819867	2.14622	transcription_start_site	-	70068843	70068843	transcription_start_site	arachidonate 12-lipoxygenase	464	DISTAL	11684
94906	94921	NM_145684	Alox12e	chr11	70135289	70137053	1.84255	1.7381	0.551708	0.420181	transcription_start_site	-	70136020	70136020	transcription_start_site	arachidonate lipoxygenase, epidermal	1765	PROXIMAL	11685
95088	95099	NM_001029929	Zmynd15	chr11	70272437	70273600	1.02482	1.86227	0.453251	0.532321	transcription_start_site	+	70273123	70273123	transcription_start_site	zinc finger, MYND-type containing 15	1164	PROXIMAL	574428
95167	95169	NM_001013607	Vmo1	chr11	70327384	70327645	3.90619	3.27614	3.65604	1.58779	transcription_start_site	-	70328118	70328118	transcription_start_site	vitelline membrane outer layer 1 homolog (chicken)	262	INTRAGENIC	327956
95284	95289	NM_008876	Pld2	chr11	70353904	70354440	1.92448	1.54072	1.60797	0.633922	transcription_start_site	+	70353665	70353665	transcription_start_site	phospholipase D2	537	INTRAGENIC	18806
95415	95421	NM_010326	Gp1ba	chr11	70452501	70453156	1.58165	0.519236	0.449237	0.959652	transcription_start_site	+	70452623	70452623	transcription_start_site	glycoprotein 1b, alpha polypeptide	656	PROXIMAL	14723
95469	95476	NM_024211	Slc25a11	chr11	70462703	70463447	1.763	1.10836	0.369459	0.00349762	transcription_start_site	-	70460495	70460495	transcription_start_site	solute carrier family 25 (mitochondrial carrier oxoglutarate carrier), member 11	745	DISTAL	67863
95484	95487	NM_011072	Pfn1	chr11	70467929	70468276	1.68087	1.23788	1.59724	0.503742	transcription_start_site	-	70468152	70468152	transcription_start_site	profilin 1	348	PROXIMAL	18643
95519	95525	NM_007933	Eno3	chr11	70471449	70472083	1.12989	2.91151	2.20406	1.66706	transcription_start_site	+	70471297	70471297	transcription_start_site	enolase 3, beta muscle	635	INTRAGENIC	13808
96078	96081	NM_177618	Wscd1	chr11	71561760	71562122	4.19379	2.53887	3.32112	2.05464	transcription_start_site	+	71564204	71564204	transcription_start_site	WSC domain containing 1	363	DISTAL	216881
96138	96142	NM_053245	Aipl1	chr11	71853178	71853695	1.39475	2.94704	2.23366	2.1007	transcription_start_site	-	71851011	71851011	transcription_start_site	aryl hydrocarbon receptor-interacting protein-like 1	518	DISTAL	114230
96493	96496	NM_027819	Ggt6	chr11	72247316	72247670	0.500112	0.537448	0.479493	1.48051	transcription_start_site	+	72249027	72249027	transcription_start_site	gamma-glutamyltransferase 6	355	DISTAL	71522
96504	96509	NM_027819	Ggt6	chr11	72248748	72249312	2.93228	2.47776	1.16557	1.52627	transcription_start_site	+	72249027	72249027	transcription_start_site	gamma-glutamyltransferase 6	565	PROXIMAL	71522
96514	96517	NM_016776	Mybbp1a	chr11	72251924	72252269	1.08366	0.16168	0.11849	0.030244	transcription_start_site	+	72254879	72254879	transcription_start_site	MYB binding protein (P160) 1a	346	DISTAL	18432
96608	96611	NM_029932	Spns3	chr11	72365833	72366162	3.26627	3.55814	1.57764	3.24832	transcription_start_site	-	72363748	72363748	transcription_start_site	spinster homolog 3 (Drosophila)	330	DISTAL	77577
96762	96764	NM_016745	Atp2a3	chr11	72773601	72773860	0.995933	1.61911	2.50332	2.36111	transcription_start_site	+	72774756	72774756	transcription_start_site	ATPase, Ca++ transporting, ubiquitous	260	DISTAL	53313
96837	96842	NM_018883	Camkk1	chr11	72831793	72832347	1.62791	1.46678	1.24091	0.461392	transcription_start_site	+	72832509	72832509	transcription_start_site	calcium/calmodulin-dependent protein kinase kinase 1, alpha	555	PROXIMAL	55984
97148	97154	NM_145099	Trpv3	chr11	73079937	73080586	1.62948	1.7887	1.14885	0.148989	transcription_start_site	+	73081121	73081121	transcription_start_site	transient receptor potential cation channel, subfamily V, member 3	650	DISTAL	246788
98358	98360	NM_001015046	Rap1gap2	chr11	74403297	74403551	2.26843	2.42576	2.40317	0.863447	transcription_start_site	-	74403660	74403660	transcription_start_site	RAP1 GTPase activating protein 2	255	INTRAGENIC	380711
98643	98645	NM_197943	Sgsm2	chr11	74713309	74713548	3.54039	3.61184	1.39705	2.87809	transcription_start_site	-	74710582	74710582	transcription_start_site	small G protein signaling modulator 2	240	DISTAL	97761
98798	98806	NM_027136	Ovca2	chr11	74993538	74994392	2.61615	3.76491	1.02214	2.06653	transcription_start_site	-	74992310	74992310	transcription_start_site	candidate tumor suppressor in ovarian cancer 2	855	DISTAL	246257
98851	98854	NM_177708	Rtn4rl1	chr11	75006766	75007110	2.51971	0.762707	2.44958	0.390709	transcription_start_site	+	75007494	75007494	transcription_start_site	reticulon 4 receptor-like 1	345	PROXIMAL	237847
99148	99156	NM_001004157	Scarf1	chr11	75326511	75327360	5.6635	5.40891	2.89826	2.65072	transcription_start_site	+	75327042	75327042	transcription_start_site	scavenger receptor class F, member 1	850	PROXIMAL	380713
99180	99191	NM_173388	Slc43a2	chr11	75343869	75345003	1.46952	1.32145	0.0703022	0.265093	transcription_start_site	+	75345211	75345211	transcription_start_site	solute carrier family 43, member 2	1135	PROXIMAL	215113
99287	99291	NM_008659	Myo1c	chr11	75463619	75464051	1.65899	1.14153	0.227048	0.320539	transcription_start_site	+	75465010	75465010	transcription_start_site	myosin IC	433	DISTAL	17913
99299	99301	NM_008659	Myo1c	chr11	75464872	75465116	2.95115	2.79912	3.81864	1.15207	transcription_start_site	+	75465010	75465010	transcription_start_site	myosin IC	245	PROXIMAL	17913
99324	99331	NM_001080775	Myo1c	chr11	75467490	75468254	3.00597	3.12307	2.36242	1.13804	transcription_start_site	+	75469516	75469516	transcription_start_site	myosin IC	765	DISTAL	17913
99389	99393	NM_009536	Ywhae	chr11	75544116	75544597	0.716201	1.36675	0.938045	2.1406	transcription_start_site	+	75546388	75546388	transcription_start_site	tyrosine 3-monooxygenase/tryptophan 5-monooxygenase activation protein, epsilon polypeptide	482	DISTAL	22627
99436	99438	NM_007873	Doc2b	chr11	75610272	75610536	0.975385	1.739	1.80075	2.9788	transcription_start_site	-	75609559	75609559	transcription_start_site	double C2, beta	265	DISTAL	13447
99771	99776	NM_019818	Timm22	chr11	76218770	76219317	1.67986	1.97199	0.24286	0.619884	transcription_start_site	+	76220691	76220691	transcription_start_site	translocase of inner mitochondrial membrane 22 homolog (yeast)	548	DISTAL	56322
99963	99968	NM_177182	Bhlha9	chr11	76485222	76485764	2.16583	2.23918	1.09584	1.05223	transcription_start_site	+	76485971	76485971	transcription_start_site	basic helix-loop-helix family, member a9	543	PROXIMAL	320522
100117	100119	NM_025655	Tmigd1	chr11	76718584	76718813	0.0267513	0.0175177	0.0347337	1.32422	transcription_start_site	+	76718046	76718046	transcription_start_site	transmembrane and immunoglobulin domain containing 1	230	INTRAGENIC	66601
100142	100144	NM_178645	Blmh	chr11	76758904	76759148	0.2313	1.27174	0.050097	0.03755	transcription_start_site	+	76759259	76759259	transcription_start_site	bleomycin hydrolase	245	PROXIMAL	104184
100221	100223	NM_176965	Efcab5	chr11	77001734	77002009	1.23583	2.61465	0.950896	1.47724	transcription_start_site	-	77002470	77002470	transcription_start_site	EF-hand calcium binding domain 5	276	INTRAGENIC	319634
100342	100345	NM_139130	Coro6	chr11	77280932	77281316	2.00506	2.50188	1.71148	0.895187	Primary Transcript	+	77277414	77283003	Primary Transcript	coronin 6	385	INTRAGENIC	216961
100472	100474	NM_144825	Taok1	chr11	77422826	77423153	0.921304	2.46033	1.02622	1.31974	transcription_start_site	-	77421317	77421317	transcription_start_site	TAO kinase 1	328	DISTAL	216965
100561	100563	seq_id=chr11:77579874-77580575;probe_id=CHR11FS077580195;count=1	0	chr11	77580195	77580444	0.639747	0.930308	1.89825	1.27629	CpG Islands	.	77580111	77580338	CpG Islands	0	250	INTERGENIC	0
100576	100579	NM_011586	Myo18a	chr11	77589287	77589634	2.0316	2.26403	0.72563	1.84982	transcription_start_site	+	77590766	77590766	transcription_start_site	myosin XVIIIA	348	DISTAL	360013
100628	100630	NM_008952	Pipox	chr11	77709824	77710059	1.23955	0.673772	0.0449697	0.449039	transcription_start_site	-	77707374	77707374	transcription_start_site	pipecolic acid oxidase	236	DISTAL	19193
100758	100764	NM_001040403	Flot2	chr11	77849478	77850127	3.5934	4.78867	1.58162	3.76646	transcription_start_site	+	77851442	77851442	transcription_start_site	flotillin 2	650	DISTAL	14252
100836	100844	NM_145430	BC017647	chr11	77907833	77908687	1.96759	1.84528	0.625483	0.449016	transcription_start_site	+	77908174	77908174	transcription_start_site	cDNA sequence BC017647	855	PROXIMAL	216971
100909	100911	NM_026708	Tlcd1	chr11	77991991	77992240	0.15089	0.189441	1.29109	0.0140113	transcription_start_site	+	77992267	77992267	transcription_start_site	TLC domain containing 1	250	PROXIMAL	68385
101037	101039	NM_009297	Supt6h	chr11	78060689	78061073	1.1921	0.243596	0.055382	0.187983	transcription_start_site	-	78059205	78059205	transcription_start_site	suppressor of Ty 6 homolog (S. cerevisiae)	385	DISTAL	20926
101165	101168	NM_009657	Aldoc	chr11	78136541	78136910	0.394216	1.49158	1.12469	0.689008	transcription_start_site	+	78137699	78137699	transcription_start_site	aldolase C, fructose-bisphosphate	370	DISTAL	11676
101202	101205	NM_201406	Pigs	chr11	78140765	78141138	2.13318	4.20533	1.00125	2.3429	transcription_start_site	+	78141923	78141923	transcription_start_site	phosphatidylinositol glycan anchor biosynthesis, class S	374	DISTAL	276846
101214	101219	NM_201406	Pigs	chr11	78142161	78142695	2.21091	2.58403	0.909382	1.16131	transcription_start_site	+	78141923	78141923	transcription_start_site	phosphatidylinositol glycan anchor biosynthesis, class S	535	INTRAGENIC	276846
101494	101498	NM_026389	Poldip2	chr11	78323269	78323739	0.952463	2.37399	0.354131	1.09603	transcription_start_site	+	78325797	78325797	transcription_start_site	polymerase (DNA-directed), delta interacting protein 2	471	DISTAL	67811
101529	101531	NM_199199	Tmem199	chr11	78326884	78327135	1.79746	1.68965	0.484477	1.1928	transcription_start_site	-	78325670	78325670	transcription_start_site	transmembrane protein 199	252	DISTAL	195040
101607	101609	NM_133706	Tmem97	chr11	78364415	78364654	1.70959	1.90011	1.44599	0.499338	transcription_start_site	-	78364237	78364237	transcription_start_site	transmembrane protein 97	240	PROXIMAL	69071
101636	101639	NM_008702	Nlk	chr11	78510510	78510859	1.8751	1.0674	1.48333	0.809678	transcription_start_site	-	78510927	78510927	transcription_start_site	nemo like kinase	350	PROXIMAL	18099
101784	101792	NM_001159301	Lgals9	chr11	78798304	78799148	1.96497	1.13609	0.658475	1.34629	transcription_start_site	-	78798426	78798426	transcription_start_site	lectin, galactose binding, soluble 9	845	PROXIMAL	16859
102015	102017	NM_001077496	Evi2b	chr11	79338825	79339079	0.343634	0.807407	0.387067	1.32414	transcription_start_site	-	79337264	79337264	transcription_start_site	ecotropic viral integration site 2b	255	DISTAL	216984
102102	102107	NR_003283	Gm11202	chr11	79436250	79436857	0.791146	2.12552	1.1709	1.07301	transcription_start_site	-	79436665	79436665	transcription_start_site	predicted gene 11202	608	PROXIMAL	790912
102148	102153	seq_id=chr11:79524380-79525726;probe_id=CHR11FS079524390;count=1	0	chr11	79524390	79524944	1.46456	1.43419	1.76003	0.128023	CpG Islands	.	79524380	79525726	CpG Islands	0	555	INTERGENIC	0
102204	102208	seq_id=chr11:79787507-79788207;probe_id=CHR11FS079787613;count=1	0	chr11	79787613	79788057	2.05239	2.65742	1.65817	0.910256	CpG Islands	.	79787726	79787988	CpG Islands	0	445	INTERGENIC	0
102225	102228	NM_199196	Suz12	chr11	79805439	79805897	1.89878	2.16363	0.869351	0.824765	transcription_start_site	+	79806607	79806607	transcription_start_site	suppressor of zeste 12 homolog (Drosophila)	459	DISTAL	52615
102233	102237	NM_199196	Suz12	chr11	79806345	79806837	1.09322	1.74185	2.46025	0.666068	transcription_start_site	+	79806607	79806607	transcription_start_site	suppressor of zeste 12 homolog (Drosophila)	493	PROXIMAL	52615
102587	102589	NM_177390	Myo1d	chr11	80593102	80593351	1.70256	1.4424	2.2472	0.498396	transcription_start_site	-	80593527	80593527	transcription_start_site	myosin ID	250	INTRAGENIC	338367
102707	102709	NM_007384	Accn1	chr11	80967417	80967666	2.90091	2.50319	2.32057	1.2858	transcription_start_site	-	80966405	80966405	transcription_start_site	amiloride-sensitive cation channel 1, neuronal (degenerin)	250	DISTAL	11418
102766	102771	NM_001034013	Accn1	chr11	81781882	81782431	1.57695	2.35118	0.526758	0.545481	transcription_start_site	-	81781898	81781898	transcription_start_site	amiloride-sensitive cation channel 1, neuronal (degenerin)	550	PROXIMAL	11418
103680	103684	NM_001013759	Gas2l2	chr11	83244167	83244616	1.95891	1.77641	1.29072	0.929604	transcription_start_site	-	83242957	83242957	transcription_start_site	growth arrest-specific 2 like 2	450	DISTAL	237891
103782	103787	NM_027427	Taf15	chr11	83283671	83284200	3.25455	3.39578	1.17732	2.97465	transcription_start_site	+	83286609	83286609	transcription_start_site	TAF15 RNA polymerase II, TATA box binding protein (TBP)-associated factor	530	DISTAL	70439
103794	103798	NM_027427	Taf15	chr11	83284871	83285313	1.09828	2.58717	1.68038	2.51947	transcription_start_site	+	83286609	83286609	transcription_start_site	TAF15 RNA polymerase II, TATA box binding protein (TBP)-associated factor	443	DISTAL	70439
103865	103868	NM_013653	Ccl5	chr11	83344929	83345273	1.36041	1.81601	1.68987	2.84108	transcription_start_site	-	83344020	83344020	transcription_start_site	chemokine (C-C motif) ligand 5	345	DISTAL	20304
104343	104349	NM_172562	Tada2a	chr11	83944852	83945505	1.38052	3.52524	1.05132	2.68584	transcription_start_site	-	83943070	83943070	transcription_start_site	transcriptional adaptor 2A	654	DISTAL	217031
104533	104538	NM_145433	Mrm1	chr11	84632920	84633469	2.38839	2.49411	1.11528	0.47173	transcription_start_site	-	84633017	84633017	transcription_start_site	mitochondrial rRNA methyltransferase 1 homolog (S. cerevisiae)	550	PROXIMAL	217038
104655	104657	NM_001077636	Pigw	chr11	84695081	84695319	1.31414	3.08667	0.9221	2.03425	transcription_start_site	-	84693787	84693787	transcription_start_site	phosphatidylinositol glycan anchor biosynthesis, class W	239	DISTAL	70325
104779	104781	NM_025825	Appbp2	chr11	85048091	85048335	1.98978	1.37972	1.95428	0.875627	transcription_start_site	-	85048622	85048622	transcription_start_site	amyloid beta precursor protein (cytoplasmic tail) binding protein 2	245	INTRAGENIC	66884
105055	105058	NM_178309	Brip1	chr11	86016004	86016333	2.87595	2.76257	1.62163	1.23159	transcription_start_site	-	86014695	86014695	transcription_start_site	BRCA1 interacting protein C-terminal helicase 1	330	DISTAL	237911
105327	105331	NM_026191	Dhx40	chr11	86621446	86621900	0.901165	1.12434	0.551044	0.048725	transcription_start_site	-	86621162	86621162	transcription_start_site	DEAH (Asp-Glu-Ala-His) box polypeptide 40	455	PROXIMAL	67487
105356	105358	NM_001005341	Ypel2	chr11	86806835	86807095	0.10553	0.589243	1.34613	0.184808	transcription_start_site	-	86807264	86807264	transcription_start_site	yippee-like 2 (Drosophila)	261	INTRAGENIC	77864
105669	105672	NM_011129	Sept4	chr11	87393772	87394146	2.14647	2.40816	0.963081	0.748816	transcription_start_site	+	87394632	87394632	transcription_start_site	septin 4	375	PROXIMAL	18952
105691	105693	NM_133215	Mtmr4	chr11	87403361	87403620	2.94302	2.17146	1.99072	1.03486	transcription_start_site	+	87405718	87405718	transcription_start_site	myotubularin related protein 4	260	DISTAL	170749
105972	105980	NM_001039684	Mks1	chr11	87664962	87665793	0.794925	2.47803	0.432449	1.27005	transcription_start_site	+	87666726	87666726	transcription_start_site	Meckel syndrome, type 1	832	DISTAL	380718
105984	105992	NM_001039684	Mks1	chr11	87666425	87667290	0.869425	2.45738	0.259106	0.41477	transcription_start_site	+	87666726	87666726	transcription_start_site	Meckel syndrome, type 1	866	PROXIMAL	380718
106024	106027	NM_007946	Epx	chr11	87690519	87690863	2.30806	1.18805	0.829044	1.87418	transcription_start_site	-	87689038	87689038	transcription_start_site	eosinophil peroxidase	345	DISTAL	13861
106045	106055	NM_146411	Olfr462	chr11	87703478	87704511	2.68079	2.43691	1.18806	1.64862	transcription_start_site	-	87703396	87703396	transcription_start_site	olfactory receptor 462	1034	PROXIMAL	258406
106120	106122	NM_146412	Olfr464	chr11	87728757	87728996	2.25019	2.4035	0.93592	1.6244	transcription_start_site	-	87728406	87728406	transcription_start_site	olfactory receptor 464	240	PROXIMAL	258407
106126	106130	NM_146412	Olfr464	chr11	87729537	87730058	1.96646	2.31835	0.52956	1.46297	transcription_start_site	-	87728406	87728406	transcription_start_site	olfactory receptor 464	522	DISTAL	258407
106147	106154	NM_026556	Dynll2	chr11	87800989	87801718	1.85899	1.33136	0.630974	0.552759	transcription_start_site	-	87801007	87801007	transcription_start_site	dynein light chain LC8-type 2	730	PROXIMAL	68097
106273	106275	NM_198013	Cuedc1	chr11	87912646	87912885	2.06162	0.71868	1.74601	0.938884	transcription_start_site	+	87912810	87912810	transcription_start_site	CUE domain containing 1	240	PROXIMAL	103841
106378	106381	NM_009648	Akap1	chr11	88712503	88712867	2.11665	2.98799	2.1305	1.76321	transcription_start_site	-	88712817	88712817	transcription_start_site	A kinase (PRKA) anchor protein 1	365	PROXIMAL	11640
107074	107083	NM_134012	Mbtd1	chr11	93744675	93745647	2.47253	2.30181	0.825733	1.23922	transcription_start_site	+	93747532	93747532	transcription_start_site	mbt domain containing 1	973	DISTAL	103537
107128	107131	NM_001077529	Nme2	chr11	93816481	93816835	1.13384	0.746285	1.01631	0.0238155	transcription_start_site	-	93817002	93817002	transcription_start_site	non-metastatic cells 2, protein (NM23B) expressed in	355	INTRAGENIC	18103
107494	107502	NM_144827	Spata20	chr11	94347114	94347983	3.84709	4.07459	2.54915	1.51788	transcription_start_site	-	94346624	94346624	transcription_start_site	spermatogenesis associated 20	870	PROXIMAL	217116
107518	107524	NM_027984	Epn3	chr11	94352273	94352917	3.157	2.24381	1.77929	1.42458	Primary Transcript	-	94352304	94361237	Primary Transcript	epsin 3	645	INTRAGENIC	71889
107649	107662	NM_007689	Chad	chr11	94425344	94426698	1.64873	4.26142	2.51666	2.82733	transcription_start_site	+	94426387	94426387	transcription_start_site	chondroadherin	1355	PROXIMAL	12643
107668	107679	NM_153807	Acsf2	chr11	94462549	94463697	2.3014	2.23097	0.959616	0.855595	transcription_start_site	-	94463100	94463100	transcription_start_site	acyl-CoA synthetase family member 2	1149	PROXIMAL	264895
107724	107726	NM_053161	Mrpl27	chr11	94513645	94513914	3.25839	3.43782	1.68218	1.3323	transcription_start_site	+	94515104	94515104	transcription_start_site	mitochondrial ribosomal protein L27	270	DISTAL	94064
107769	107771	NM_145828	Xylt2	chr11	94538467	94538726	3.5934	4.16559	3.60853	1.49399	transcription_start_site	-	94538807	94538807	transcription_start_site	xylosyltransferase II	260	PROXIMAL	217119
107804	107809	NM_001007584	Gm11541	chr11	94565642	94566176	3.76638	3.51228	1.7525	2.51041	transcription_start_site	-	94565813	94565813	transcription_start_site	predicted gene 11541	535	PROXIMAL	432589
108010	108013	NM_009161	Sgca	chr11	94839161	94839512	1.07843	2.53764	0.559578	1.75491	transcription_start_site	-	94837641	94837641	transcription_start_site	sarcoglycan, alpha (dystrophin-associated glycoprotein)	352	DISTAL	20391
108057	108059	NM_172261	Ppp1r9b	chr11	94852643	94852907	1.20894	0.677156	2.03013	0.357897	transcription_start_site	+	94852525	94852525	transcription_start_site	protein phosphatase 1, regulatory subunit 9B	265	INTRAGENIC	217124
108090	108105	NM_146025	Samd14	chr11	94869842	94871384	2.8905	3.33765	1.19384	0.928138	transcription_start_site	+	94871192	94871192	transcription_start_site	sterile alpha motif domain containing 14	1543	PROXIMAL	217125
108118	108128	NM_133667	Pdk2	chr11	94901949	94902996	2.45323	2.65675	1.40151	0.615953	transcription_start_site	-	94902685	94902685	transcription_start_site	pyruvate dehydrogenase kinase, isoenzyme 2	1048	PROXIMAL	18604
108220	108222	NM_010055	Dlx3	chr11	94981645	94981894	1.48678	1.84679	0.731415	0.415746	transcription_start_site	+	94981448	94981448	transcription_start_site	distal-less homeobox 3	250	INTRAGENIC	13393
108278	108281	seq_id=chr11:95063248-95063949;probe_id=CHR11FS095063453;count=1	0	chr11	95063453	95063822	1.37767	1.39017	0.735177	0.291079	CpG Islands	.	95063404	95063793	CpG Islands	0	370	INTERGENIC	0
108393	108395	NM_172543	Fam117a	chr11	95198841	95199080	2.88844	2.76225	2.85122	1.23735	transcription_start_site	+	95198331	95198331	transcription_start_site	family with sequence similarity 117, memberA	240	INTRAGENIC	215512
108742	108748	NM_025659	Abi3	chr11	95705351	95706096	4.72367	4.52462	2.15939	3.02838	transcription_start_site	-	95703474	95703474	transcription_start_site	ABI gene family, member 3	746	DISTAL	66610
108796	108798	NM_008081	B4galnt2	chr11	95778845	95779069	2.00077	2.03832	1.03249	0.770557	transcription_start_site	-	95776185	95776185	transcription_start_site	beta-1,4-N-acetyl-galactosaminyl transferase 2	225	DISTAL	14422
108905	108910	NM_172300	Ube2z	chr11	95925926	95926486	3.09991	2.68175	3.28944	1.07974	transcription_start_site	-	95926678	95926678	transcription_start_site	ubiquitin-conjugating enzyme E2Z (putative)	561	INTRAGENIC	268470
109101	109104	seq_id=chr11:96112748-96113448;probe_id=CHR11FS096112875;count=1	0	chr11	96112875	96113239	1.85397	1.48625	0.810822	0.436633	CpG Islands	.	96112849	96113347	CpG Islands	0	365	INTERGENIC	0
109564	109571	NM_001033186	Skap1	chr11	96325705	96326469	2.03856	2.26439	1.56259	0.798427	transcription_start_site	+	96325937	96325937	transcription_start_site	src family associated phosphoprotein 1	765	PROXIMAL	78473
109578	109580	NM_028965	Snx11	chr11	96638530	96638754	0.617188	1.65775	0.142045	0.353946	transcription_start_site	-	96638845	96638845	transcription_start_site	sorting nexin 11	225	PROXIMAL	74479
109729	109732	NM_019877	Copz2	chr11	96710014	96710368	2.01376	1.82373	0.829857	1.13107	transcription_start_site	+	96711189	96711189	transcription_start_site	coatomer protein complex, subunit zeta 2	355	DISTAL	56358
109738	109745	NM_019877	Copz2	chr11	96711208	96711962	3.18036	3.0818	2.56164	1.11294	transcription_start_site	+	96711189	96711189	transcription_start_site	coatomer protein complex, subunit zeta 2	755	PROXIMAL	56358
109791	109793	NM_146026	Prr15l	chr11	96788237	96788684	1.28895	2.69721	0.818098	1.78729	transcription_start_site	+	96790637	96790637	transcription_start_site	proline rich 15-like	448	DISTAL	217138
109835	109838	NR_003293	D030028A08Rik	chr11	96804280	96804675	2.52234	2.66811	0.912826	2.57578	transcription_start_site	+	96805505	96805505	transcription_start_site	RIKEN cDNA D030028A08 gene	396	DISTAL	319371
109855	109858	NR_003293	D030028A08Rik	chr11	96806321	96806690	2.71449	2.9722	1.38167	1.52317	transcription_start_site	+	96805505	96805505	transcription_start_site	RIKEN cDNA D030028A08 gene	370	INTRAGENIC	319371
109905	109908	NM_001080964	Sp2	chr11	96841628	96841982	1.23133	2.58566	0.95657	1.36892	transcription_start_site	-	96839002	96839002	transcription_start_site	Sp2 transcription factor	355	DISTAL	78912
109983	109985	NM_146027	Scrn2	chr11	96889975	96890392	0.897611	3.00643	0.980452	1.54289	transcription_start_site	+	96891307	96891307	transcription_start_site	secernin 2	418	DISTAL	217140
110044	110049	NM_027026	Lrrc46	chr11	96904793	96905348	0.682049	2.00896	0.49148	0.493474	transcription_start_site	-	96902683	96902683	transcription_start_site	leucine rich repeat containing 46	556	DISTAL	69297
110153	110155	NM_198100	Tbkbp1	chr11	97012390	97012639	2.12803	1.50526	1.74601	0.887298	transcription_start_site	-	97011026	97011026	transcription_start_site	TBK1 binding protein 1	250	DISTAL	73174
110169	110179	NM_008379	Kpnb1	chr11	97048442	97049541	3.44053	2.62942	2.85215	1.38566	transcription_start_site	-	97049206	97049206	transcription_start_site	karyopherin (importin) beta 1	1100	PROXIMAL	16211
110201	110209	NM_008942	Npepps	chr11	97141110	97141962	1.67395	0.758762	0.854729	0.422856	transcription_start_site	-	97141890	97141890	transcription_start_site	aminopeptidase puromycin sensitive	853	PROXIMAL	19155
110224	110227	NM_008942	Npepps	chr11	97143575	97143944	1.47842	2.70589	0.713827	3.18109	transcription_start_site	-	97141890	97141890	transcription_start_site	aminopeptidase puromycin sensitive	370	DISTAL	19155
110309	110312	NM_138657	Socs7	chr11	97221627	97222051	0.912009	1.92729	0.592288	0.834439	transcription_start_site	+	97223864	97223864	transcription_start_site	suppressor of cytokine signaling 7	425	DISTAL	192157
110341	110346	seq_id=chr11:97276685-97277421;probe_id=CHR11FS097276902;count=1	0	chr11	97276902	97277445	0.511516	0.991088	1.75371	0.602433	CpG Islands	.	97276685	97277421	CpG Islands	0	544	INTERGENIC	0
110385	110391	NM_021493	Arhgap23	chr11	97311579	97312228	2.19814	1.78896	1.02433	2.30134	transcription_start_site	+	97311473	97311473	transcription_start_site	Rho GTPase activating protein 23	650	INTRAGENIC	58996
110392	110398	NM_021493	Arhgap23	chr11	97324473	97325132	3.0699	3.25243	1.30254	2.80664	Primary Transcript	+	97311473	97363714	Primary Transcript	Rho GTPase activating protein 23	660	INTRAGENIC	58996
110581	110587	NM_001085500	Cisd3	chr11	97545702	97546331	3.91145	3.20267	2.65264	1.23247	transcription_start_site	+	97547265	97547265	transcription_start_site	CDGSH iron sulfur domain 3	630	DISTAL	217149
110609	110613	NM_009545	Pcgf2	chr11	97560644	97561107	2.17282	1.21709	1.63866	0.62767	transcription_start_site	-	97561660	97561660	transcription_start_site	polycomb group ring finger 2	464	INTRAGENIC	22658
110708	110710	NM_026186	Cwc25	chr11	97629028	97629457	1.03678	1.43412	0.460825	0.624398	transcription_start_site	-	97627870	97627870	transcription_start_site	CWC25 spliceosome-associated protein homolog (S. cerevisiae)	430	DISTAL	67480
110889	110893	NM_028199	Plxdc1	chr11	97847861	97848331	1.50218	1.35531	1.10148	0.0756862	transcription_start_site	-	97847694	97847694	transcription_start_site	plexin domain containing 1	471	PROXIMAL	72324
111043	111045	NM_146028	Stac2	chr11	97914253	97914512	0.420861	0.0659917	1.56153	0.385323	transcription_start_site	-	97914776	97914776	transcription_start_site	SH3 and cysteine rich domain 2	260	INTRAGENIC	217154
111067	111071	NM_146028	Stac2	chr11	97917132	97917587	1.44808	3.47432	1.2283	1.56475	transcription_start_site	-	97914776	97914776	transcription_start_site	SH3 and cysteine rich domain 2	456	DISTAL	217154
111215	111219	NM_010895	Neurod2	chr11	98190844	98191290	2.4457	1.36042	2.21817	1.51905	transcription_start_site	-	98190959	98190959	transcription_start_site	neurogenic differentiation 2	447	PROXIMAL	18013
111260	111262	NM_144828	Ppp1r1b	chr11	98207310	98207564	2.2048	2.35212	0.988002	2.15632	transcription_start_site	+	98210051	98210051	transcription_start_site	protein phosphatase 1, regulatory (inhibitor) subunit 1B	255	DISTAL	19049
111284	111288	NM_144828	Ppp1r1b	chr11	98209795	98210264	2.91947	3.56499	3.07741	1.09005	transcription_start_site	+	98210051	98210051	transcription_start_site	protein phosphatase 1, regulatory (inhibitor) subunit 1B	470	PROXIMAL	19049
111306	111309	NM_021547	Stard3	chr11	98217976	98218335	2.06666	1.5669	1.82321	0.617212	transcription_start_site	+	98219697	98219697	transcription_start_site	START domain containing 3	360	DISTAL	59045
111420	111422	NM_001033537	Pgap3	chr11	98264242	98264507	0.723684	1.29855	0.782694	1.84977	transcription_start_site	-	98261804	98261804	transcription_start_site	post-GPI attachment to proteins 3	266	DISTAL	320655
111502	111506	NM_010346	Grb7	chr11	98306612	98307061	1.21506	1.3396	1.25457	2.57383	transcription_start_site	+	98308147	98308147	transcription_start_site	growth factor receptor bound protein 7	450	DISTAL	14786
111594	111598	NM_025661	Ormdl3	chr11	98447827	98448271	2.90646	3.42468	3.17561	1.46981	transcription_start_site	-	98448559	98448559	transcription_start_site	ORM1-like 3 (S. cerevisiae)	445	INTRAGENIC	66612
111863	111869	NM_145434	Nr1d1	chr11	98629305	98629949	1.46903	3.2971	1.33122	0.946705	Primary Transcript	-	98629248	98636556	Primary Transcript	nuclear receptor subfamily 1, group D, member 1	645	INTRAGENIC	217166
112261	112266	NM_172564	Tns4	chr11	98951655	98952204	2.06071	2.65048	0.637244	1.06911	transcription_start_site	-	98950616	98950616	transcription_start_site	tensin 4	550	DISTAL	217169
112288	112292	NM_007719	Ccr7	chr11	99016555	99017102	2.03251	2.06654	0.879003	1.0982	transcription_start_site	-	99016391	99016391	transcription_start_site	chemokine (C-C motif) receptor 7	548	PROXIMAL	12775
112362	112365	NM_172946	Krt222	chr11	99106190	99106519	2.95268	3.59757	1.21733	2.80239	transcription_start_site	-	99105381	99105381	transcription_start_site	keratin 222	330	DISTAL	268481
112458	112466	NM_001033397	Krt26	chr11	99199263	99200120	1.68778	2.52188	0.64064	0.620351	transcription_start_site	-	99199278	99199278	transcription_start_site	keratin 26	858	PROXIMAL	320864
112668	112676	NM_033373	Krt23	chr11	99354489	99355341	2.43338	2.16826	0.754427	0.704974	transcription_start_site	-	99354424	99354424	transcription_start_site	keratin 23	853	PROXIMAL	94179
112733	112735	NM_001039666	Krt40	chr11	99403836	99404085	2.05923	2.00236	0.697319	1.19392	transcription_start_site	-	99404472	99404472	transcription_start_site	keratin 40	250	INTRAGENIC	406221
113164	113166	NM_026834	Krtap4-6	chr11	99526545	99526799	1.58525	1.94022	0.452367	0.649703	transcription_start_site	-	99527274	99527274	transcription_start_site	keratin associated protein 4-6	255	INTRAGENIC	68768
113172	113176	NM_026834	Krtap4-6	chr11	99527505	99527936	0.537822	1.7008	0.414362	0.202153	transcription_start_site	-	99527274	99527274	transcription_start_site	keratin associated protein 4-6	432	PROXIMAL	68768
113290	113298	NM_001099311	Gm11596	chr11	99653887	99654721	1.56767	2.32903	0.579366	0.807266	transcription_start_site	-	99654606	99654606	transcription_start_site	predicted gene 11596	835	PROXIMAL	670464
113366	113371	NM_027087	Krtap4-13	chr11	99671177	99671724	0.239043	1.31433	0.0221047	0.162339	transcription_start_site	-	99671206	99671206	transcription_start_site	keratin associated protein 4-13	548	PROXIMAL	69464
113687	113694	NM_001099774	Krtap17-1	chr11	99854979	99855733	1.90557	2.93016	1.92526	0.463709	transcription_start_site	-	99855308	99855308	transcription_start_site	keratin associated protein 17-1	755	PROXIMAL	77914
113746	113748	NM_027983	Krt33a	chr11	99879708	99879957	1.87407	2.08299	0.916858	0.894162	transcription_start_site	-	99877526	99877526	transcription_start_site	keratin 33A	250	DISTAL	71888
113794	113801	NM_010659	Krt31	chr11	99911525	99912353	0.398946	1.49477	0.46622	0.860932	transcription_start_site	-	99911865	99911865	transcription_start_site	keratin 31	829	PROXIMAL	16660
114089	114091	NM_016958	Krt14	chr11	100069707	100069956	3.34366	2.72867	2.38461	1.49974	transcription_start_site	-	100068824	100068824	transcription_start_site	keratin 14	250	DISTAL	16664
114102	114104	NM_016958	Krt14	chr11	100070992	100071256	2.34209	1.86943	2.74298	0.950173	transcription_start_site	-	100068824	100068824	transcription_start_site	keratin 14	265	DISTAL	16664
114354	114359	NM_010593	Jup	chr11	100261172	100261721	2.27853	1.56575	0.942802	0.882886	transcription_start_site	-	100259053	100259053	transcription_start_site	junction plakoglobin	550	DISTAL	16480
114479	114483	NM_172565	Klhl11	chr11	100336131	100336560	1.05891	2.21401	0.675595	1.28722	transcription_start_site	-	100334096	100334096	transcription_start_site	kelch-like 11 (Drosophila)	430	DISTAL	217194
114507	114509	NM_134037	Acly	chr11	100390597	100390837	0.691979	1.8374	0.77363	0.956724	transcription_start_site	-	100389215	100389215	transcription_start_site	ATP citrate lyase	241	DISTAL	104112
114546	114548	NM_028918	Ttc25	chr11	100407111	100407406	1.43992	1.88775	1.60031	0.4726	transcription_start_site	+	100406945	100406945	transcription_start_site	tetratricopeptide repeat domain 25	296	INTRAGENIC	74407
114584	114586	NM_001146318	Cnp	chr11	100437324	100437583	4.03956	4.04268	3.50568	1.872	transcription_start_site	+	100437204	100437204	transcription_start_site	2',3'-cyclic nucleotide 3' phosphodiesterase	260	INTRAGENIC	12799
114680	114686	NM_030150	Dhx58	chr11	100565058	100565712	1.8636	1.24721	0.856738	0.346857	transcription_start_site	-	100565585	100565585	transcription_start_site	DEXH (Asp-Glu-X-His) box polypeptide 58	655	PROXIMAL	80861
114723	114727	NM_001038010	Kat2a	chr11	100573039	100573498	2.2194	1.88223	2.05015	0.84261	transcription_start_site	-	100573766	100573766	transcription_start_site	K(lysine) acetyltransferase 2A	460	INTRAGENIC	14534
114884	114888	NM_011489	Stat5b	chr11	100683364	100683808	2.18162	2.0887	0.773888	0.466698	transcription_start_site	-	100683884	100683884	transcription_start_site	signal transducer and activator of transcription 5B	445	PROXIMAL	20851
114921	114934	NM_001113563	Stat5b	chr11	100711463	100712831	1.64368	1.24002	0.935841	0.194267	transcription_start_site	-	100711899	100711899	transcription_start_site	signal transducer and activator of transcription 5B	1369	PROXIMAL	20851
114975	114982	NM_011488	Stat5a	chr11	100719776	100720529	1.68249	1.56626	0.423776	0.369911	transcription_start_site	+	100720716	100720716	transcription_start_site	signal transducer and activator of transcription 5A	754	PROXIMAL	20850
115039	115041	NM_008986	Ptrf	chr11	100820409	100820638	2.69786	2.22338	1.76748	0.924693	Primary Transcript	-	100818050	100831931	Primary Transcript	polymerase I and transcript release factor	230	INTRAGENIC	19285
115174	115180	NM_010475	Hsd17b1	chr11	100939156	100939790	2.06682	2.61741	0.975604	1.30927	transcription_start_site	+	100939724	100939724	transcription_start_site	hydroxysteroid (17-beta) dehydrogenase 1	635	PROXIMAL	15485
115191	115199	NM_027896	Coasy	chr11	100941151	100942012	0.951676	2.50002	0.788455	1.92459	transcription_start_site	+	100943938	100943938	transcription_start_site	Coenzyme A synthase	862	DISTAL	71743
115204	115206	NM_027896	Coasy	chr11	100942643	100942893	0.751773	2.04295	0.412823	0.822018	transcription_start_site	+	100943938	100943938	transcription_start_site	Coenzyme A synthase	251	DISTAL	71743
115430	115433	NM_007721	Ccr10	chr11	101035960	101036372	3.64683	2.94986	2.8646	1.47394	transcription_start_site	-	101036757	101036757	transcription_start_site	chemokine (C-C motif) receptor 10	413	INTRAGENIC	12777
115439	115442	NM_007721	Ccr10	chr11	101036930	101037295	2.5502	2.23143	1.23481	1.78713	transcription_start_site	-	101036757	101036757	transcription_start_site	chemokine (C-C motif) receptor 10	366	PROXIMAL	12777
115467	115474	NM_007970	Ezh1	chr11	101087047	101087786	1.97484	3.15159	1.26127	0.378471	transcription_start_site	-	101087764	101087764	transcription_start_site	enhancer of zeste homolog 1 (Drosophila)	740	PROXIMAL	14055
115633	115636	NM_026562	Cntd1	chr11	101139078	101139407	1.62809	2.12913	0.590995	0.403287	transcription_start_site	+	101140516	101140516	transcription_start_site	cyclin N-terminal domain containing 1	330	DISTAL	68107
115649	115651	NM_026562	Cntd1	chr11	101140659	101140928	1.85882	2.61597	0.972681	0.746541	transcription_start_site	+	101140516	101140516	transcription_start_site	cyclin N-terminal domain containing 1	270	INTRAGENIC	68107
115701	115703	NM_011192	Psme3	chr11	101174625	101174854	1.69632	1.23645	0.221236	1.10728	transcription_start_site	+	101177564	101177564	transcription_start_site	proteaseome (prosome, macropain) 28 subunit, 3	230	DISTAL	19192
115735	115739	NM_178932	Aoc2	chr11	101183419	101183879	3.37758	4.03613	1.55777	2.88804	transcription_start_site	+	101186376	101186376	transcription_start_site	amine oxidase, copper containing 2 (retina-specific)	461	DISTAL	237940
115798	115804	NM_009675	Aoc3	chr11	101192044	101192683	2.43113	1.5865	1.5868	1.05011	transcription_start_site	+	101191919	101191919	transcription_start_site	amine oxidase, copper containing 3	640	INTRAGENIC	11754
115859	115865	NM_144829	Aarsd1	chr11	101280511	101281160	3.20153	3.39362	1.33159	2.89671	transcription_start_site	-	101278747	101278747	transcription_start_site	alanyl-tRNA synthetase domain containing 1	650	DISTAL	69684
115991	116001	NM_009708	Rnd2	chr11	101328568	101329629	1.48636	0.691282	0.851391	0.208073	transcription_start_site	+	101329651	101329651	transcription_start_site	Rho family GTPase 2	1062	PROXIMAL	11858
116063	116065	NM_144830	Tmem106a	chr11	101441294	101441554	1.48538	1.46119	0.199246	0.651445	transcription_start_site	+	101443555	101443555	transcription_start_site	transmembrane protein 106A	261	DISTAL	217203
116544	116546	NM_145829	Nags	chr11	102004600	102004893	2.45458	1.46331	1.85641	0.906628	transcription_start_site	+	102006900	102006900	transcription_start_site	N-acetylglutamate synthase	294	DISTAL	217214
116839	116845	NM_001044383	Ubtf	chr11	102170195	102170839	2.59238	2.92878	1.25814	0.549359	Primary Transcript	-	102165873	102178601	Primary Transcript	upstream binding transcription factor, RNA polymerase I	645	INTRAGENIC	21429
116846	116855	NM_001044383	Ubtf	chr11	102177871	102178840	2.09417	1.45531	1.49537	0.608027	transcription_start_site	-	102178601	102178601	transcription_start_site	upstream binding transcription factor, RNA polymerase I	970	PROXIMAL	21429
116957	116965	NM_016759	Rundc3a	chr11	102254837	102255686	2.34221	1.41553	1.63222	0.643959	transcription_start_site	+	102254989	102254989	transcription_start_site	RUN domain containing 3A	850	PROXIMAL	51799
117027	117030	NM_008175	Grn	chr11	102290852	102291217	1.89355	1.5803	1.34439	0.777486	transcription_start_site	+	102291635	102291635	transcription_start_site	granulin	366	PROXIMAL	14824
117112	117118	NM_010575	Itga2b	chr11	102331081	102331710	4.16275	3.60821	2.71458	1.8335	transcription_start_site	-	102331197	102331197	transcription_start_site	integrin alpha 2b	630	PROXIMAL	16399
117123	117128	NM_010575	Itga2b	chr11	102332332	102332862	2.51634	3.09227	0.629883	1.5672	transcription_start_site	-	102331197	102331197	transcription_start_site	integrin alpha 2b	531	DISTAL	16399
117131	117137	NM_010575	Itga2b	chr11	102333410	102334124	0.641296	1.37791	0.775542	2.2475	transcription_start_site	-	102331197	102331197	transcription_start_site	integrin alpha 2b	715	DISTAL	16399
117213	117215	NM_020510	Fzd2	chr11	102467510	102467759	0.000362	0.354524	0.816607	1.2631	Primary Transcript	+	102465744	102469372	Primary Transcript	frizzled homolog 2 (Drosophila)	250	INTRAGENIC	57265
117308	117311	NM_009613	Adam11	chr11	102622492	102622816	2.64405	2.76575	2.46455	0.812154	transcription_start_site	+	102622752	102622752	transcription_start_site	a disintegrin and metallopeptidase domain 11	325	PROXIMAL	11488
117321	117323	NM_009613	Adam11	chr11	102635566	102635800	1.10748	1.23518	0.162738	0.0292173	Primary Transcript	+	102622752	102641576	Primary Transcript	a disintegrin and metallopeptidase domain 11	235	INTRAGENIC	11488
117402	117406	NM_080846	Higd1b	chr11	102694987	102695458	1.02453	2.18118	0.745304	1.37977	transcription_start_site	+	102697609	102697609	transcription_start_site	HIG1 domain family, member 1B	472	DISTAL	75689
117443	117445	NM_028492	Ccdc103	chr11	102740671	102740900	0.837529	2.01942	0.550413	0.623327	transcription_start_site	+	102742557	102742557	transcription_start_site	coiled-coil domain containing 103	230	DISTAL	73293
117568	117572	NM_197959	Kif18b	chr11	102787562	102788011	1.98234	2.13207	0.668736	1.25025	transcription_start_site	-	102786406	102786406	transcription_start_site	kinesin family member 18B	450	DISTAL	70218
117654	117661	NM_026551	Dcakd	chr11	102880590	102881331	2.43936	3.29089	0.932921	1.31443	transcription_start_site	-	102878461	102878461	transcription_start_site	dephospho-CoA kinase domain containing	742	DISTAL	68087
117846	117851	NM_001077698	Fmnl1	chr11	103029986	103030525	0.240401	1.52959	0.306106	0.524657	transcription_start_site	+	103032451	103032451	transcription_start_site	formin-like 1	540	DISTAL	57778
117865	117873	NM_019679	Fmnl1	chr11	103031887	103032731	2.37255	2.67601	2.28815	1.06852	transcription_start_site	+	103032451	103032451	transcription_start_site	formin-like 1	845	PROXIMAL	57778
118073	118078	NM_183034	Plekhm1	chr11	103275758	103276292	2.06309	3.0699	0.590244	1.99017	transcription_start_site	-	103273978	103273978	transcription_start_site	pleckstrin homology domain containing, family M (with RUN domain) member 1	535	DISTAL	353047
118149	118153	NM_027083	Lyzl6	chr11	103502271	103502730	1.58069	2.67969	0.306056	1.43427	transcription_start_site	-	103500188	103500188	transcription_start_site	lysozyme-like 6	460	DISTAL	69444
118289	118291	seq_id=chr11:103557900-103587357;probe_id=CHR11FS103564222;count=1	0	chr11	103564222	103564457	3.0967	2.68759	2.77902	1.10259	CpG Islands	.	103558746	103559407	CpG Islands	0	236	INTERGENIC	0
118338	118342	NM_009521	Wnt3	chr11	103633479	103633949	1.27427	0.814148	0.535935	0.170591	transcription_start_site	+	103635537	103635537	transcription_start_site	wingless-related MMTV integration site 3	471	DISTAL	22415
118437	118442	NM_007477	Arf2	chr11	103826498	103827036	0.634109	1.81527	0.570043	0.515013	transcription_start_site	+	103828184	103828184	transcription_start_site	ADP-ribosylation factor 2	539	DISTAL	11841
118487	118490	NM_007762	Crhr1	chr11	103993974	103994318	1.47975	0.852873	1.26006	0.388141	transcription_start_site	+	103994195	103994195	transcription_start_site	corticotropin releasing hormone receptor 1	345	PROXIMAL	12921
118914	118916	NM_001039242	March10	chr11	105318451	105318714	1.3903	3.33015	1.38519	1.22202	transcription_start_site	-	105318049	105318049	transcription_start_site	membrane-associated ring finger (C3HC4) 10	264	PROXIMAL	632687
118923	118928	NM_001039242	March10	chr11	105319346	105319899	0.806833	2.05917	0.783396	1.04452	transcription_start_site	-	105318049	105318049	transcription_start_site	membrane-associated ring finger (C3HC4) 10	554	DISTAL	632687
118987	118994	NM_007805	Cyb561	chr11	105806164	105806903	2.01734	1.55574	0.993769	0.718453	transcription_start_site	-	105805461	105805461	transcription_start_site	cytochrome b-561	740	DISTAL	13056
119131	119134	NM_001037712	Kcnh6	chr11	105867157	105867506	1.05769	2.34709	1.64329	1.12023	transcription_start_site	+	105869516	105869516	transcription_start_site	potassium voltage-gated channel, subfamily H (eag-related), member 6	350	DISTAL	192775
119147	119155	NM_001037712	Kcnh6	chr11	105868767	105869608	1.79939	2.85766	1.09858	0.30182	transcription_start_site	+	105869516	105869516	transcription_start_site	potassium voltage-gated channel, subfamily H (eag-related), member 6	842	PROXIMAL	192775
119400	119402	NM_008950	Psmc5	chr11	106115242	106115511	3.16094	2.69936	3.01364	1.48222	transcription_start_site	+	106117498	106117498	transcription_start_site	protease (prosome, macropain) 26S subunit, ATPase 5	270	DISTAL	19184
119456	119458	NM_031878	Smarcd2	chr11	106129130	106129364	1.18462	1.80848	1.28228	0.283357	transcription_start_site	-	106128946	106128946	transcription_start_site	SWI/SNF related, matrix associated, actin dependent regulator of chromatin, subfamily d, member 2	235	PROXIMAL	83796
119507	119509	NM_029467	Tcam1	chr11	106136359	106136606	1.99905	1.47484	0.416976	1.14872	transcription_start_site	+	106137985	106137985	transcription_start_site	testicular cell adhesion molecule 1	248	DISTAL	75870
119639	119643	NM_010494	Icam2	chr11	106243221	106243665	2.05936	1.62809	0.929133	0.860311	transcription_start_site	-	106243955	106243955	transcription_start_site	intercellular adhesion molecule 2	445	INTRAGENIC	15896
119735	119740	NM_198292	Tex2	chr11	106475631	106476190	1.30857	1.481	0.307639	0.283422	transcription_start_site	-	106474244	106474244	transcription_start_site	testis expressed gene 2	560	DISTAL	21763
119797	119800	NM_001033435	Gm885	chr11	106611680	106612035	2.22855	3.453	0.880206	2.92935	transcription_start_site	+	106612581	106612581	transcription_start_site	predicted gene 885	356	DISTAL	380732
120178	120187	NM_007582	Cacng1	chr11	107579797	107580731	2.70935	3.34637	1.22812	1.59309	transcription_start_site	-	107577790	107577790	transcription_start_site	calcium channel, voltage-dependent, gamma subunit 1	935	DISTAL	12299
120290	120292	NM_011101	Prkca	chr11	108207148	108207423	4.29027	2.96381	2.73657	2.10031	transcription_start_site	-	108205202	108205202	transcription_start_site	protein kinase C, alpha	276	DISTAL	18750
120344	120346	NM_029606	Ccdc46	chr11	108284546	108284815	0.851793	2.19905	1.74088	2.16312	transcription_start_site	+	108286579	108286579	transcription_start_site	coiled-coil domain containing 46	270	DISTAL	76380
120594	120602	NM_025275	Amz2	chr11	109286481	109287340	1.07363	2.34795	0.627992	0.757445	transcription_start_site	+	109287259	109287259	transcription_start_site	archaelysin family metallopeptidase 2	860	PROXIMAL	13929
120643	120648	NM_001029842	Slc16a6	chr11	109336972	109337521	0.794305	1.90793	1.00727	0.824204	transcription_start_site	-	109334910	109334910	transcription_start_site	solute carrier family 16 (monocarboxylic acid transporters), member 6	550	DISTAL	104681
120694	120699	NM_145940	Wipi1	chr11	109472674	109473233	2.24785	2.48245	1.94136	0.994095	transcription_start_site	-	109472703	109472703	transcription_start_site	WD repeat domain, phosphoinositide interacting 1	560	PROXIMAL	52639
120749	120752	NM_021880	Prkar1a	chr11	109511992	109512329	1.00727	0.265498	0.520985	0.0034995	transcription_start_site	+	109512262	109512262	transcription_start_site	protein kinase, cAMP dependent regulatory, type I, alpha	338	PROXIMAL	19084
120760	120762	NM_153782	Fam20a	chr11	109582493	109582762	1.62959	1.87926	1.10754	0.451816	Primary Transcript	-	109534239	109583570	transcription_start_site	family with sequence similarity 20, member A	270	INTRAGENIC	208659
120877	120881	NM_147220	Abca9	chr11	110030102	110030563	2.20324	2.03783	0.714494	1.78238	transcription_start_site	-	110029467	110029467	transcription_start_site	ATP-binding cassette, sub-family A (ABC1), member 9	462	DISTAL	217262
121072	121077	NR_024085	BC006965	chr11	112573246	112573788	1.59401	2.55766	0.536069	0.634951	transcription_start_site	-	112572670	112572670	transcription_start_site	cDNA sequence BC006965	543	DISTAL	217294
121158	121161	NM_027216	Slc39a11	chr11	113426349	113426688	1.33103	2.90575	1.53585	0.921704	transcription_start_site	-	113427075	113427075	transcription_start_site	solute carrier family 39 (metal ion transporter), member 11	340	INTRAGENIC	69806
121177	121179	NM_027216	Slc39a11	chr11	113428239	113428488	1.72974	4.08393	2.08086	2.42916	transcription_start_site	-	113427075	113427075	transcription_start_site	solute carrier family 39 (metal ion transporter), member 11	250	DISTAL	69806
121204	121207	NM_001042606	Sstr2	chr11	113482818	113483162	2.62477	2.10484	1.7465	1.15496	transcription_start_site	+	113485570	113485570	transcription_start_site	somatostatin receptor 2	345	DISTAL	20606
121347	121350	NM_029794	Cpsf4l	chr11	113572307	113572671	3.7408	3.9643	2.06438	1.56886	transcription_start_site	-	113571331	113571331	transcription_start_site	cleavage and polyadenylation specific factor 4-like	365	DISTAL	52670
121456	121459	NR_027643	4932435O22Rik	chr11	114311697	114312051	1.21622	2.46123	1.95091	2.18257	transcription_start_site	-	114310174	114310174	transcription_start_site	RIKEN cDNA 4932435O22 gene	355	DISTAL	319819
121469	121473	NM_023372	Rpl38	chr11	114527010	114527542	2.05239	1.80342	0.839277	1.06028	transcription_start_site	+	114529856	114529856	transcription_start_site	ribosomal protein L38	533	DISTAL	67671
121493	121498	NM_001048057	Rpl38	chr11	114529946	114530499	1.98822	1.72953	1.01576	0.699556	transcription_start_site	+	114529856	114529856	transcription_start_site	ribosomal protein L38	554	PROXIMAL	67671
121539	121546	NM_001034878	Dnaic2	chr11	114585912	114586667	2.00442	1.66514	0.552852	2.12766	transcription_start_site	+	114588725	114588725	transcription_start_site	dynein, axonemal, intermediate chain 2	756	DISTAL	432611
121630	121632	NM_028055	Btbd17	chr11	114657493	114657768	0.352617	0.938884	1.21854	1.51158	transcription_start_site	-	114657206	114657206	transcription_start_site	BTB (POZ) domain containing 17	276	PROXIMAL	72014
121878	121880	NM_001101657	Gm11711	chr11	114887798	114888046	2.00209	1.77853	1.17192	0.563451	transcription_start_site	-	114888326	114888326	transcription_start_site	predicted gene 11711	249	INTRAGENIC	100043125
122071	122076	NM_012030	Slc9a3r1	chr11	115022095	115022656	0.799076	1.98506	1.09685	0.815579	transcription_start_site	+	115024654	115024654	transcription_start_site	solute carrier family 9 (sodium/hydrogen exchanger), member 3 regulator 1	562	DISTAL	26941
122106	122109	NM_001033393	Tmem104	chr11	115045904	115046235	2.32734	2.01224	1.73996	1.00615	transcription_start_site	+	115048840	115048840	transcription_start_site	transmembrane protein 104	332	DISTAL	320534
122121	122124	NM_025400	Nat9	chr11	115047648	115048062	1.93787	1.24145	0.887047	1.16798	transcription_start_site	-	115048630	115048630	transcription_start_site	N-acetyltransferase 9 (GCN5-related, putative)	415	INTRAGENIC	66176
122173	122179	NM_010350	Grin2c	chr11	115126372	115127041	1.634	2.56086	3.67189	1.64372	Primary Transcript	-	115110482	115128557	Primary Transcript	glutamate receptor, ionotropic, NMDA2C (epsilon 3)	670	INTRAGENIC	14813
122252	122257	NM_178035	Fads6	chr11	115158504	115159053	4.54421	3.93277	2.90042	1.93767	transcription_start_site	-	115158828	115158828	transcription_start_site	fatty acid desaturase domain family, member 6	550	PROXIMAL	328035
122316	122322	NM_176847	Ush1g	chr11	115179596	115180245	0.934531	1.98126	1.56898	2.40316	Primary Transcript	-	115176505	115183232	Primary Transcript	Usher syndrome 1G homolog (human)	650	INTRAGENIC	16470
122340	122347	NM_176847	Ush1g	chr11	115184208	115184942	3.88977	3.78462	1.83759	1.94323	transcription_start_site	-	115183232	115183232	transcription_start_site	Usher syndrome 1G homolog (human)	735	DISTAL	16470
122371	122377	NM_027132	Otop3	chr11	115194268	115194982	1.83957	2.7605	0.671433	1.42512	transcription_start_site	+	115196047	115196047	transcription_start_site	otopetrin 3	715	DISTAL	69602
122381	122393	NM_027132	Otop3	chr11	115195325	115196566	2.71302	3.28106	1.34	1.02238	transcription_start_site	+	115196047	115196047	transcription_start_site	otopetrin 3	1242	PROXIMAL	69602
122660	122665	NM_177778	Armc7	chr11	115335152	115335733	1.7356	0.753023	0.792199	0.38871	transcription_start_site	+	115336990	115336990	transcription_start_site	armadillo repeat containing 7	582	DISTAL	276905
122703	122710	NM_015807	Nt5c	chr11	115354230	115355259	1.64433	1.60245	0.687388	0.875231	transcription_start_site	-	115353128	115353128	transcription_start_site	5',3'-nucleotidase, cytosolic	1030	DISTAL	50773
122730	122734	NM_008258	Hn1	chr11	115376329	115376926	1.88697	1.60964	0.653376	0.907654	transcription_start_site	-	115375684	115375684	transcription_start_site	hematological and neurological expressed sequence 1	598	DISTAL	15374
122751	122757	NM_133354	Sumo2	chr11	115397273	115397922	1.74717	1.34302	1.63074	0.645974	transcription_start_site	-	115397544	115397544	transcription_start_site	SMT3 suppressor of mif two 3 homolog 2 (yeast)	650	PROXIMAL	170930
122814	122816	NM_025305	Mrps7	chr11	115463484	115463748	2.11723	2.11306	1.12486	0.79704	transcription_start_site	+	115465464	115465464	transcription_start_site	mitchondrial ribosomal protein S7	265	DISTAL	50529
122885	122887	NM_027162	Mif4gd	chr11	115475825	115476054	2.55482	1.65428	1.95337	0.87441	transcription_start_site	-	115473817	115473817	transcription_start_site	MIF4G domain containing	230	DISTAL	69674
122908	122917	NM_026071	Slc25a19	chr11	115490187	115491664	3.26608	3.25616	0.971292	2.44149	transcription_start_site	-	115489453	115489453	transcription_start_site	solute carrier family 25 (mitochondrial thiamine pyrophosphate carrier), member 19	1478	DISTAL	67283
123062	123065	NM_145438	Llgl2	chr11	115684432	115684761	0.765827	2.16459	0.665264	0.174098	transcription_start_site	+	115685371	115685371	transcription_start_site	lethal giant larvae homolog 2 (Drosophila)	330	DISTAL	217325
123163	123166	NM_001005608	Itgb4	chr11	115835703	115836052	3.27914	3.30453	4.36002	1.38689	transcription_start_site	+	115836038	115836038	transcription_start_site	integrin beta 4	350	PROXIMAL	192897
123169	123171	NM_133663	Itgb4	chr11	115836293	115836532	1.83657	1.66717	2.0416	0.480934	transcription_start_site	+	115836038	115836038	transcription_start_site	integrin beta 4	240	INTRAGENIC	192897
123175	123181	NM_133663	Itgb4	chr11	115866058	115866687	1.08065	2.05794	0.846922	0.418246	Primary Transcript	+	115836038	115869725	Primary Transcript	integrin beta 4	630	INTRAGENIC	192897
123210	123213	NM_016905	Galk1	chr11	115876588	115876966	2.70139	1.11786	1.44205	1.61505	transcription_start_site	-	115874033	115874033	transcription_start_site	galactokinase 1	379	DISTAL	14635
123339	123341	NM_016852	Wbp2	chr11	115949863	115950187	1.69482	1.65971	0.52708	1.19691	transcription_start_site	-	115948278	115948278	transcription_start_site	WW domain binding protein 2	325	DISTAL	22378
123348	123351	NM_172570	Trim47	chr11	115970609	115970958	0.523235	0.381163	1.63221	1.66534	transcription_start_site	-	115971330	115971330	transcription_start_site	tripartite motif-containing 47	350	INTRAGENIC	217333
123517	123522	NR_004853	Cdk3-ps	chr11	116074795	116075374	0.803395	1.94408	0.651715	0.492252	transcription_start_site	+	116077315	116077315	transcription_start_site	cyclin-dependent kinase 3, pseudogene	580	DISTAL	69681
123600	123607	NM_146032	Srp68	chr11	116135013	116135772	1.58657	1.11281	0.397048	0.0766644	transcription_start_site	-	116135531	116135531	transcription_start_site	signal recognition particle 68	760	PROXIMAL	217337
123686	123689	NM_016857	Exoc7	chr11	116169798	116170148	1.44942	1.87241	0.441331	0.396924	transcription_start_site	-	116167987	116167987	transcription_start_site	exocyst complex component 7	351	DISTAL	53413
123752	123756	NM_176902	Fam100b	chr11	116293072	116293527	1.00985	2.16257	0.311706	2.291	transcription_start_site	+	116295407	116295407	transcription_start_site	family with sequence similarity 100, member B	456	DISTAL	319370
123897	123901	NM_173755	Ube2o	chr11	116442518	116442987	1.38336	0.735819	1.50882	0.355561	transcription_start_site	-	116442761	116442761	transcription_start_site	ubiquitin-conjugating enzyme E2O	470	PROXIMAL	217342
123920	123925	NM_009591	Aanat	chr11	116452041	116452610	0.62962	0.69274	0.426829	2.01712	transcription_start_site	+	116455000	116455000	transcription_start_site	arylalkylamine N-acetyltransferase	570	DISTAL	11298
124072	124074	NR_003364	BC018473	chr11	116611446	116611710	1.18352	1.85376	1.59878	2.77293	transcription_start_site	+	116613480	116613480	transcription_start_site	cDNA sequence BC018473	265	DISTAL	193217
124121	124129	NM_011371	St6galnac1	chr11	116638962	116639826	1.29255	2.98725	1.07959	2.0343	transcription_start_site	-	116636821	116636821	transcription_start_site	ST6 (alpha-N-acetyl-neuraminyl-2,3-beta-galactosyl-1,3)-N-acetylgalactosaminide alpha-2,6-sialyltransferase 1	865	DISTAL	20445
124320	124324	NR_027059	2810008D09Rik	chr11	116937008	116937437	1.8081	2.46093	0.671835	1.04027	transcription_start_site	+	116938096	116938096	transcription_start_site	RIKEN cDNA 2810008D09 gene	430	DISTAL	76972
124361	124363	NM_028777	Sec14l1	chr11	116975854	116976113	2.24611	2.04294	1.07706	0.756013	transcription_start_site	+	116976562	116976562	transcription_start_site	SEC14-like 1 (S. cerevisiae)	260	PROXIMAL	74136
124392	124395	NM_001113486	Sept9	chr11	117059992	117060351	0.923647	2.58718	1.53821	1.70457	transcription_start_site	+	117060974	117060974	transcription_start_site	septin 9	360	DISTAL	53860
124420	124424	NM_001113487	Sept9	chr11	117125702	117126161	2.32111	1.82645	1.40832	0.905924	transcription_start_site	+	117127559	117127559	transcription_start_site	septin 9	460	DISTAL	53860
124483	124494	NM_017380	Sept9	chr11	117193239	117194368	0.248609	2.01599	1.38284	1.13567	transcription_start_site	+	117193028	117193028	transcription_start_site	septin 9	1130	INTRAGENIC	53860
124735	124738	NM_001085535	Gm12581	chr11	117721552	117721886	3.56882	4.44118	1.52075	2.86079	transcription_start_site	+	117722065	117722065	transcription_start_site	predicted gene 12581	335	PROXIMAL	546519
124803	124808	NM_007707	Socs3	chr11	117829196	117829765	0.437785	1.30991	0.947997	2.05026	Primary Transcript	-	117827400	117830476	transcription_start_site	suppressor of cytokine signaling 3	570	INTRAGENIC	12702
124833	124835	NM_007707	Socs3	chr11	117832194	117832443	1.02479	1.63261	1.5432	2.25148	transcription_start_site	-	117830476	117830476	transcription_start_site	suppressor of cytokine signaling 3	250	DISTAL	12702
124843	124845	NM_133757	Pgs1	chr11	117845232	117845461	0.031745	1.28203	0.0512917	0.152307	transcription_start_site	+	117848170	117848170	transcription_start_site	phosphatidylglycerophosphate synthase 1	230	DISTAL	74451
124877	124888	NM_001112700	Cyth1	chr11	118073896	118075130	2.87587	3.31825	2.03429	1.16101	transcription_start_site	-	118074056	118074056	transcription_start_site	cytohesin 1	1235	PROXIMAL	19157
125020	125023	NM_011594	Timp2	chr11	118216688	118217057	1.09532	0.955319	1.3291	2.24352	transcription_start_site	-	118216725	118216725	transcription_start_site	tissue inhibitor of metalloproteinase 2	370	PROXIMAL	21858
125080	125084	NM_001025618	Cant1	chr11	118279631	118280075	3.27221	3.16195	1.39924	2.91591	transcription_start_site	-	118280366	118280366	transcription_start_site	calcium activated nucleotidase 1	445	INTRAGENIC	76025
125087	125090	NM_001025618	Cant1	chr11	118280346	118280700	1.40227	1.09218	0.926821	0.299343	transcription_start_site	-	118280366	118280366	transcription_start_site	calcium activated nucleotidase 1	355	PROXIMAL	76025
125138	125147	NM_019959	C1qtnf1	chr11	118294680	118295611	2.45658	1.90274	1.52751	1.03751	transcription_start_site	+	118295166	118295166	transcription_start_site	C1q and tumor necrosis factor related protein 1	932	PROXIMAL	56745
125302	125305	NM_007623	Cbx2	chr11	118881786	118882200	1.83885	2.02626	0.784526	1.62438	transcription_start_site	+	118884342	118884342	transcription_start_site	chromobox homolog 2 (Drosophila Pc class)	415	DISTAL	12416
125357	125361	NM_013926	Cbx8	chr11	118902309	118902758	1.02135	0.607379	0.306944	3.4e-06	transcription_start_site	-	118902227	118902227	transcription_start_site	chromobox homolog 8 (Drosophila Pc class)	450	PROXIMAL	30951
125429	125431	NM_007625	Cbx4	chr11	118946835	118947074	1.79837	1.17194	1.14009	0.33528	transcription_start_site	-	118947551	118947551	transcription_start_site	chromobox homolog 4 (Drosophila Pc class)	240	INTRAGENIC	12418
125452	125456	NM_007625	Cbx4	chr11	118949145	118949589	0.764474	2.64669	1.47297	1.65611	transcription_start_site	-	118947551	118947551	transcription_start_site	chromobox homolog 4 (Drosophila Pc class)	445	DISTAL	12418
126034	126036	NM_024249	Slc38a10	chr11	120012750	120013019	2.10665	2.29984	1.52114	0.772234	transcription_start_site	-	120012588	120012588	transcription_start_site	solute carrier family 38, member 10	270	PROXIMAL	72055
126229	126232	NM_172802	Fscn2	chr11	120221296	120221640	1.67704	1.62504	0.571468	0.417094	transcription_start_site	+	120222847	120222847	transcription_start_site	fascin homolog 2, actin-bundling protein, retinal (Strongylocentrotus purpuratus)	345	DISTAL	238021
126373	126378	NM_152807	Ccdc137	chr11	120317928	120318477	2.73645	3.66354	1.53286	1.64027	transcription_start_site	+	120319442	120319442	transcription_start_site	coiled-coil domain containing 137	550	DISTAL	67291
126415	126421	NM_001159328	Hgs	chr11	120326667	120327334	2.31781	2.23916	0.75318	0.7822	transcription_start_site	+	120328948	120328948	transcription_start_site	HGF-regulated tyrosine kinase substrate	668	DISTAL	15239
126451	126457	NM_197995	Arl16	chr11	120330277	120330935	2.10687	2.71125	1.69738	0.810585	transcription_start_site	-	120328914	120328914	transcription_start_site	ADP-ribosylation factor-like 16	659	DISTAL	70317
126542	126550	NM_008101	Gcgr	chr11	120389096	120390018	0.758484	1.68842	1.16628	2.41754	transcription_start_site	+	120392040	120392040	transcription_start_site	glucagon receptor	923	DISTAL	14527
126677	126679	NM_133796	Arhgdia	chr11	120443780	120444049	1.121	1.14735	0.214411	0.000109	transcription_start_site	-	120442916	120442916	transcription_start_site	Rho GDP dissociation inhibitor (GDI) alpha	270	DISTAL	192662
126712	126714	NM_011568	Thoc4	chr11	120458794	120459063	1.60744	1.17988	0.373792	0.109119	transcription_start_site	-	120459679	120459679	transcription_start_site	THO complex 4	270	INTRAGENIC	21681
126756	126771	NM_153288	Npb	chr11	120467640	120469204	2.44102	2.0039	1.43571	1.20271	transcription_start_site	+	120469790	120469790	transcription_start_site	neuropeptide B	1565	DISTAL	208990
126775	126783	NM_153288	Npb	chr11	120469630	120470454	1.29526	3.22434	1.64	1.68374	transcription_start_site	+	120469790	120469790	transcription_start_site	neuropeptide B	825	PROXIMAL	208990
126792	126794	NM_024229	Pcyt2	chr11	120479182	120479436	3.13539	3.41314	2.30804	1.14628	transcription_start_site	-	120479204	120479204	transcription_start_site	phosphate cytidylyltransferase 2, ethanolamine	255	PROXIMAL	68671
126833	126839	NM_153056	Sirt7	chr11	120486819	120487458	2.20502	1.51072	2.01434	0.294408	transcription_start_site	-	120486316	120486316	transcription_start_site	sirtuin 7 (silent mating type information regulation 2, homolog) 7 (S. cerevisiae)	640	DISTAL	209011
126847	126849	NM_153056	Sirt7	chr11	120488224	120488453	3.30699	3.39849	1.80165	1.69499	transcription_start_site	-	120486316	120486316	transcription_start_site	sirtuin 7 (silent mating type information regulation 2, homolog) 7 (S. cerevisiae)	230	DISTAL	209011
126923	126925	NM_144795	Pycr1	chr11	120507318	120507562	4.98557	5.98662	2.97326	2.49068	transcription_start_site	-	120504984	120504984	transcription_start_site	pyrroline-5-carboxylate reductase 1	245	DISTAL	209027
127111	127117	NM_016665	Stra13	chr11	120576769	120577403	3.03205	2.86025	2.50664	0.929796	transcription_start_site	-	120575081	120575081	transcription_start_site	stimulated by retinoic acid 13	635	DISTAL	20892
127172	127177	NM_026428	Dcxr	chr11	120589172	120589726	0.880458	2.23371	0.976576	1.74498	transcription_start_site	-	120588595	120588595	transcription_start_site	dicarbonyl L-xylulose reductase	555	DISTAL	67880
127539	127541	NM_145373	Sectm1a	chr11	120941967	120942236	1.50629	1.61517	2.91328	2.41017	transcription_start_site	-	120942453	120942453	transcription_start_site	secreted and transmembrane 1A	270	INTRAGENIC	209588
127616	127623	NM_028602	Tex19.1	chr11	121006210	121007169	2.26921	3.48015	0.683948	1.68994	transcription_start_site	+	121007456	121007456	transcription_start_site	testis expressed gene 19.1	960	PROXIMAL	73679
127687	127689	NM_001001333	Hexdc	chr11	121064455	121064689	1.53685	1.60577	2.99453	1.53267	transcription_start_site	+	121065746	121065746	transcription_start_site	hexosaminidase (glycosyl hydrolase family 20, catalytic domain) containing	235	DISTAL	238023
127789	127792	NM_001080932	Foxk2	chr11	121113865	121114199	2.54525	2.34674	2.95606	1.16528	transcription_start_site	+	121116807	121116807	transcription_start_site	forkhead box K2	335	DISTAL	68837
128042	128045	NM_178763	Zfp750	chr11	121382976	121383417	0.429061	0.298872	0.567379	1.75266	transcription_start_site	-	121380616	121380616	transcription_start_site	zinc finger protein 750	442	DISTAL	319530
128108	128111	NM_144797	Metrnl	chr11	121563285	121563649	1.66876	1.16999	1.77315	0.442076	transcription_start_site	+	121563740	121563740	transcription_start_site	meteorin, glial cell differentiation regulator-like	365	PROXIMAL	210029
128327	128331	NM_007872	Dnmt3a	chr12	3806914	3807368	1.28254	1.09408	0.979831	0.183982	transcription_start_site	+	3806979	3806979	transcription_start_site	DNA methyltransferase 3A	455	PROXIMAL	13435
128336	128342	NM_153743	Dnmt3a	chr12	3888883	3889532	0.272098	1.61117	1.06703	0.307478	transcription_start_site	+	3891743	3891743	transcription_start_site	DNA methyltransferase 3A	650	DISTAL	13435
128353	128358	NM_153743	Dnmt3a	chr12	3890725	3891265	1.06039	1.76604	1.45769	2.45547	transcription_start_site	+	3891743	3891743	transcription_start_site	DNA methyltransferase 3A	541	PROXIMAL	13435
128362	128370	NM_153743	Dnmt3a	chr12	3891632	3892461	1.10867	3.06343	2.26032	1.96784	transcription_start_site	+	3891743	3891743	transcription_start_site	DNA methyltransferase 3A	830	PROXIMAL	13435
128391	128393	NM_008895	Pomc	chr12	3954106	3954355	2.55769	3.23354	1.48282	1.20356	transcription_start_site	+	3954950	3954950	transcription_start_site	pro-opiomelanocortin-alpha	250	DISTAL	18976
128435	128438	NM_001082483	Efr3b	chr12	4039539	4039899	1.28724	2.32982	0.911857	3.27606	transcription_start_site	-	4038915	4038915	transcription_start_site	EFR3 homolog B (S. cerevisiae)	361	DISTAL	668212
128452	128455	NM_001082483	Efr3b	chr12	4041226	4041600	1.1103	1.65157	1.38442	2.53012	transcription_start_site	-	4038915	4038915	transcription_start_site	EFR3 homolog B (S. cerevisiae)	375	DISTAL	668212
128582	128586	NM_010881	Ncoa1	chr12	4484051	4484505	1.30879	1.66352	0.831712	0.202499	transcription_start_site	-	4484060	4484060	transcription_start_site	nuclear receptor coactivator 1	455	PROXIMAL	17977
128709	128715	NM_028376	Pfn4	chr12	4776362	4776990	0.619208	1.78224	0.37025	0.549799	transcription_start_site	+	4776100	4776100	transcription_start_site	profilin family, member 4	629	INTRAGENIC	382562
128776	128778	NM_016863	Fkbp1b	chr12	4847893	4848162	0.906173	1.41883	2.11271	0.902642	transcription_start_site	-	4848401	4848401	transcription_start_site	FK506 binding protein 1b	270	INTRAGENIC	14226
129080	129083	NM_021429	Hs1bp3	chr12	8320201	8320530	1.88163	2.11701	0.992479	0.804504	transcription_start_site	+	8320238	8320238	transcription_start_site	HCLS1 binding protein 3	330	PROXIMAL	58240
129114	129119	NM_007483	Rhob	chr12	8508383	8508937	1.64132	0.92178	0.184452	0.733143	transcription_start_site	-	8506791	8506791	transcription_start_site	ras homolog gene family, member B	555	DISTAL	11852
129218	129225	NM_001160221	Pum2	chr12	8680351	8681100	1.44722	1.62997	1.13638	0.323083	transcription_start_site	+	8680939	8680939	transcription_start_site	pumilio 2 (Drosophila)	750	PROXIMAL	80913
129291	129293	NM_008640	Laptm4a	chr12	8926581	8926875	1.29924	3.14313	1.33397	2.901	transcription_start_site	+	8928112	8928112	transcription_start_site	lysosomal-associated protein transmembrane 4A	295	DISTAL	17775
129337	129344	NM_010770	Matn3	chr12	8953922	8954669	1.534	1.77921	0.228987	0.271602	transcription_start_site	+	8954801	8954801	transcription_start_site	matrilin 3	748	PROXIMAL	17182
129370	129374	NM_001159527	Wdr35	chr12	8979522	8979971	1.8579	2.08082	0.377168	1.23377	transcription_start_site	+	8980806	8980806	transcription_start_site	WD repeat domain 35	450	DISTAL	74682
129691	129693	NM_012038	Vsnl1	chr12	11445137	11445374	2.84268	2.77116	2.46629	1.28603	transcription_start_site	-	11443455	11443455	transcription_start_site	visinin-like 1	238	DISTAL	26950
129798	129801	NM_029758	Fam49a	chr12	12268888	12269256	1.62321	0.808812	1.01711	0.512394	transcription_start_site	+	12268944	12268944	transcription_start_site	family with sequence similarity 49, member A	369	PROXIMAL	76820
129858	129864	NM_008709	Mycn	chr12	12950724	12951369	2.35327	2.71307	0.491146	1.34596	transcription_start_site	-	12948642	12948642	transcription_start_site	v-myc myelocytomatosis viral related oncogene, neuroblastoma derived (avian)	646	DISTAL	18109
130209	130213	NM_201531	Kcnf1	chr12	17182317	17182766	1.26185	2.03141	0.601834	0.229705	Primary Transcript	-	17178907	17183694	transcription_start_site	potassium voltage-gated channel, subfamily F, member 1	450	INTRAGENIC	382571
130506	130510	seq_id=chr12:19495837-19496693;probe_id=CHR12FS019495845;count=2	0	chr12	19495845	19496342	1.82658	2.20808	1.04592	0.558485	CpG Islands	.	19495837	19496693	CpG Islands	0	498	INTERGENIC	0
130573	130575	seq_id=chr12:20821040-20821877;probe_id=CHR12FS020821511;count=2	0	chr12	20821511	20821760	2.69723	3.50465	2.87385	1.221	CpG Islands	.	20821040	20821877	CpG Islands	0	250	INTERGENIC	0
130641	130645	NM_018813	Cpsf3	chr12	21292914	21293348	1.25425	1.23164	0.542515	0.176992	transcription_start_site	+	21292282	21292282	transcription_start_site	cleavage and polyadenylation specificity factor 3	435	INTRAGENIC	54451
130866	130870	seq_id=chr12:23979043-23979854;probe_id=CHR12FS023979336;count=4	0	chr12	23979336	23979875	1.08261	2.33779	1.18657	0.775516	CpG Islands	.	23979043	23979854	CpG Islands	0	540	INTERGENIC	0
130876	130880	seq_id=chr12:24319033-24319840;probe_id=CHR12FS024319164;count=4	0	chr12	24319164	24319659	0.615881	1.91009	0.905714	0.914753	CpG Islands	.	24319033	24319840	CpG Islands	0	496	INTERGENIC	0
131246	131248	NM_080563	Rnf144a	chr12	27102556	27102820	0.689876	1.14187	1.20733	2.13275	transcription_start_site	-	27100121	27100121	transcription_start_site	ring finger protein 144A	265	DISTAL	108089
131296	131299	NM_020557	Cmpk2	chr12	27153415	27153839	1.54481	1.13633	0.486673	0.923957	transcription_start_site	+	27154079	27154079	transcription_start_site	cytidine monophosphate (UMP-CMP) kinase 2, mitochondrial	425	PROXIMAL	22169
131438	131448	NM_011300	Rps7	chr12	29320361	29321460	1.80937	1.73585	1.04729	0.410805	transcription_start_site	-	29320790	29320790	transcription_start_site	ribosomal protein S7	1100	PROXIMAL	20115
131510	131512	NM_134052	Adi1	chr12	29358564	29358914	2.67683	2.85164	1.06637	2.22545	transcription_start_site	+	29360071	29360071	transcription_start_site	acireductone dioxygenase 1	351	DISTAL	104923
131824	131826	NM_001159743	Fam150b	chr12	31568979	31569243	1.27697	1.16501	0.548544	0.199504	transcription_start_site	+	31569188	31569188	transcription_start_site	family with sequence similarity 150, member B	265	PROXIMAL	100294583
131940	131944	NM_008482	Lamb1-1	chr12	31948694	31949138	0.485794	1.4248	1.62512	1.62575	transcription_start_site	+	31950158	31950158	transcription_start_site	laminin B1 subunit 1	445	DISTAL	16777
132267	132269	NM_011158	Prkar2b	chr12	32747811	32748072	0.93508	0.873858	0.79264	2.24352	transcription_start_site	-	32746144	32746144	transcription_start_site	protein kinase, cAMP dependent regulatory, type II beta	262	DISTAL	19088
132433	132436	NM_001024478	Cdhr3	chr12	33780248	33780622	0.0003065	0.00047625	0.0417292	1.3325	transcription_start_site	-	33777740	33777740	transcription_start_site	cadherin-related family member 3	375	DISTAL	68764
132726	132729	NM_013464	Ahr	chr12	36220828	36221205	2.63267	4.04268	2.36449	5.33475	transcription_start_site	-	36219661	36219661	transcription_start_site	aryl-hydrocarbon receptor	378	DISTAL	11622
132732	132734	NM_013464	Ahr	chr12	36221428	36221687	1.14487	2.12037	1.05154	2.48495	transcription_start_site	-	36219661	36219661	transcription_start_site	aryl-hydrocarbon receptor	260	DISTAL	11622
132816	132820	NM_025359	Tspan13	chr12	36768650	36769074	1.31821	1.22302	1.08091	0.161231	transcription_start_site	-	36769065	36769065	transcription_start_site	tetraspanin 13	425	PROXIMAL	66109
132874	132876	NR_003649	Gm5434	chr12	36816726	36816965	0.766347	1.91968	0.327481	0.660649	transcription_start_site	+	36816965	36816965	transcription_start_site	ubiquitin-conjugating enzyme E2F (putative) pseudogene	240	PROXIMAL	432649
132937	132940	NM_027699	1700108M19Rik	chr12	36944174	36944498	2.11654	1.58256	0.806394	1.73476	transcription_start_site	-	36944789	36944789	transcription_start_site	RIKEN cDNA 1700108M19 gene	325	INTRAGENIC	71156
133003	133006	NM_025312	Sostdc1	chr12	37040840	37041199	0.787525	1.36252	2.21694	2.14203	transcription_start_site	+	37040755	37040755	transcription_start_site	sclerostin domain containing 1	360	PROXIMAL	66042
133285	133291	NM_001033437	Gm889	chr12	40927734	40928383	2.31202	2.17465	0.889461	1.49547	transcription_start_site	-	40925902	40925902	transcription_start_site	predicted gene 889	650	DISTAL	380755
133550	133555	NM_001146031	Nrcam	chr12	45428808	45429338	1.53208	2.20079	1.43048	3.45065	transcription_start_site	+	45429871	45429871	transcription_start_site	neuron-glia-CAM-related cell adhesion molecule	531	DISTAL	319504
133606	133610	seq_id=chr12:47920193-47920893;probe_id=CHR12FS047920194;count=1	0	chr12	47920194	47920643	1.76763	0.967214	1.38319	0.328752	CpG Islands	.	47920426	47920660	CpG Islands	0	450	INTERGENIC	0
133657	133667	NM_001160112	Foxg1	chr12	50485457	50486505	1.50919	1.79311	1.67252	0.309428	Primary Transcript	+	50483869	50487853	transcription_start_site	forkhead box G1	1049	INTRAGENIC	15228
133963	133965	NM_144788	Hectd1	chr12	52933278	52933536	3.37881	3.34071	1.4468	1.85743	transcription_start_site	-	52930523	52930523	transcription_start_site	HECT domain containing 1	259	DISTAL	207304
134045	134051	NM_008159	Gpr33	chr12	53130072	53130722	1.36489	1.29407	0.191899	0.67674	transcription_start_site	-	53129050	53129050	transcription_start_site	G protein-coupled receptor 33	651	DISTAL	14762
134105	134109	seq_id=chr12:53604166-53605957;probe_id=CHR12FS053604882;count=1	0	chr12	53604882	53605326	2.1073	1.48182	1.78952	0.832598	CpG Islands	.	53604409	53604623	CpG Islands	0	445	INTERGENIC	0
134686	134688	NM_025373	1110008L16Rik	chr12	56401492	56401751	2.21429	2.1627	1.76613	0.82707	transcription_start_site	+	56403623	56403623	transcription_start_site	RIKEN cDNA 1110008L16 gene	260	DISTAL	66132
134720	134722	NM_021529	Ppp2r3c	chr12	56404914	56405178	1.98693	1.89773	1.17594	0.887298	transcription_start_site	-	56403987	56403987	transcription_start_site	protein phosphatase 2, regulatory subunit B'', gamma	265	DISTAL	59032
134829	134832	NR_003959	Aldoart2	chr12	56664480	56664835	1.09637	2.20357	0.791144	0.420976	transcription_start_site	+	56666121	56666121	transcription_start_site	aldolase 1 A retrogene 2	356	DISTAL	79459
134980	134984	NM_145442	Mbip	chr12	57446742	57447191	2.12169	1.52048	1.04404	0.848254	transcription_start_site	-	57446855	57446855	transcription_start_site	MAP3K12 binding inhibitory protein 1	450	PROXIMAL	217588
135748	135750	NM_177806	Prpf39	chr12	66135284	66135513	1.0821	2.12233	1.66387	2.38672	transcription_start_site	+	66137320	66137320	transcription_start_site	PRP39 pre-mRNA processing factor 39 homolog (yeast)	230	DISTAL	328110
135757	135761	NM_177806	Prpf39	chr12	66136376	66136952	1.87246	2.15991	0.555612	0.88756	transcription_start_site	+	66137320	66137320	transcription_start_site	PRP39 pre-mRNA processing factor 39 homolog (yeast)	577	PROXIMAL	328110
136007	136009	NM_146035	Mgat2	chr12	70283977	70284220	1.41688	1.28119	0.845834	0.328105	transcription_start_site	+	70285144	70285144	transcription_start_site	mannoside acetylglucosaminyltransferase 2	244	DISTAL	217664
136104	136116	NM_011133	Pole2	chr12	70329540	70331037	1.10914	1.65377	0.830831	1.10854	transcription_start_site	-	70329177	70329177	transcription_start_site	polymerase (DNA directed), epsilon 2 (p59 subunit)	1498	PROXIMAL	18974
136145	136147	NM_178253	Klhdc1	chr12	70341882	70342136	1.92303	2.20932	0.560258	1.15121	transcription_start_site	+	70342818	70342818	transcription_start_site	kelch domain containing 1	255	DISTAL	271005
136308	136312	NM_001033236	Gm71	chr12	70686496	70686954	3.3265	3.62314	1.34837	2.6981	transcription_start_site	-	70684015	70684015	transcription_start_site	predicted gene 71	459	DISTAL	207965
136419	136421	NM_183294	Cdkl1	chr12	70892664	70892914	0.0866053	1.3274	0.127929	0.27005	transcription_start_site	-	70891694	70891694	transcription_start_site	cyclin-dependent kinase-like 1 (CDC2-related kinase)	251	DISTAL	71091
136553	136555	NM_001081453	Nin	chr12	71206363	71206712	1.90484	1.94545	0.718056	0.835259	transcription_start_site	-	71203841	71203841	transcription_start_site	ninein	350	DISTAL	18080
136632	136634	NM_001110203	Trim9	chr12	71448200	71448439	0.195795	0.172314	0.721481	1.23159	transcription_start_site	-	71448601	71448601	transcription_start_site	tripartite motif-containing 9	240	INTRAGENIC	94090
136798	136800	NM_011184	Psma3	chr12	72075330	72075615	1.54125	0.933442	0.457662	0.437625	transcription_start_site	+	72075679	72075679	transcription_start_site	proteasome (prosome, macropain) subunit, alpha type 3	286	PROXIMAL	19167
136853	136857	seq_id=chr12:72212151-72212851;probe_id=CHR12FS072212263;count=1	0	chr12	72212263	72212704	0.908726	2.01335	1.83925	1.39304	CpG Islands	.	72212358	72212644	CpG Islands	0	442	INTERGENIC	0
136901	136904	NM_021532	Dact1	chr12	72408934	72409260	1.48198	2.65445	2.49053	3.26533	transcription_start_site	+	72410970	72410970	transcription_start_site	dapper homolog 1, antagonist of beta-catenin (xenopus)	327	DISTAL	59036
137173	137175	NM_001142729	Lrrc9	chr12	73543743	73544015	0.806985	1.90441	0.685612	0.756689	transcription_start_site	+	73543235	73543235	transcription_start_site	leucine rich repeat containing 9	273	INTRAGENIC	78257
137359	137362	seq_id=chr12:74135743-74136444;probe_id=CHR12FS074135845;count=1	0	chr12	74135845	74136199	0.849007	2.06201	1.46581	1.11572	CpG Islands	.	74135950	74136237	CpG Islands	0	355	INTERGENIC	0
137523	137525	NM_029580	Trmt5	chr12	74390086	74390340	1.42311	2.92839	1.61235	2.26726	transcription_start_site	-	74387698	74387698	transcription_start_site	TRM5 tRNA methyltransferase 5 homolog (S. cerevisiae)	255	DISTAL	76357
137541	137550	NM_178715	Tmem30b	chr12	74647486	74648459	2.35763	2.62696	3.13083	4.77729	transcription_start_site	-	74647382	74647382	transcription_start_site	transmembrane protein 30B	974	PROXIMAL	238257
137645	137649	NM_178392	Snapc1	chr12	75062784	75063238	1.51362	1.12705	0.595875	0.381933	transcription_start_site	+	75065516	75065516	transcription_start_site	small nuclear RNA activating complex, polypeptide 1	455	DISTAL	75627
137718	137721	NM_198866	Dbpht2	chr12	75395602	75395961	2.41575	2.41498	1.20299	1.07533	transcription_start_site	+	75398460	75398460	transcription_start_site	DNA binding protein with his-thr domain	360	DISTAL	386753
137914	137917	NM_028203	Wdr89	chr12	76771918	76772267	1.70075	1.34475	0.493946	0.913033	transcription_start_site	-	76770524	76770524	transcription_start_site	WD repeat domain 89	350	DISTAL	72338
138029	138033	NM_207707	Esr2	chr12	77279587	77280183	1.8254	2.05774	0.781971	0.732135	transcription_start_site	-	77278246	77278246	transcription_start_site	estrogen receptor 2 (beta)	597	DISTAL	13983
138197	138201	NM_001002012	Hspa2	chr12	77503770	77504229	1.16868	2.61849	1.10014	2.24607	transcription_start_site	+	77505162	77505162	transcription_start_site	heat shock protein 2	460	DISTAL	15512
138231	138235	seq_id=chr12:77518332-77519032;probe_id=CHR12FS077518338;count=1	0	chr12	77518338	77518789	0.979275	2.38324	0.490044	0.665943	CpG Islands	.	77518478	77518886	CpG Islands	0	452	INTERGENIC	0
138251	138256	NM_153804	Plekhg3	chr12	77632907	77633438	0.914611	2.04899	1.32413	2.65482	transcription_start_site	+	77634546	77634546	transcription_start_site	pleckstrin homology domain containing, family G (with RhoGef domain) member 3	532	DISTAL	263406
138282	138286	NM_013675	Spnb1	chr12	77810470	77810929	0.824676	1.12712	2.11291	0.811441	Primary Transcript	-	77681474	77811534	transcription_start_site	spectrin beta 1	460	INTRAGENIC	20741
138325	138327	NM_206534	Churc1	chr12	77863927	77864196	2.34342	1.21224	0.747258	0.566818	transcription_start_site	+	77866559	77866559	transcription_start_site	churchill domain containing 1	270	DISTAL	211151
138393	138397	NM_134050	Rab15	chr12	77923017	77923451	2.68197	1.81953	2.14122	1.22661	transcription_start_site	-	77923511	77923511	transcription_start_site	RAB15, member RAS oncogene family	435	PROXIMAL	104886
138483	138485	NM_008558	Max	chr12	78064918	78065175	1.08031	2.4035	1.04453	1.26466	transcription_start_site	-	78063235	78063235	transcription_start_site	Max protein	258	DISTAL	17187
138739	138744	NM_178745	Tmem229b	chr12	80107543	80108087	2.18413	1.34042	1.51312	0.49692	transcription_start_site	-	80108264	80108264	transcription_start_site	transmembrane protein 229B	545	INTRAGENIC	268567
138759	138765	NM_178745	Tmem229b	chr12	80110002	80110769	0.494726	1.28027	1.11473	1.50354	transcription_start_site	-	80108264	80108264	transcription_start_site	transmembrane protein 229B	768	DISTAL	268567
139167	139175	NM_001081421	Galntl1	chr12	81617616	81618469	1.59411	2.50735	3.56624	1.62364	transcription_start_site	+	81619976	81619976	transcription_start_site	UDP-N-acetyl-alpha-D-galactosamine:polypeptide N-acetylgalactosaminyltransferase-like 1	854	DISTAL	108760
139329	139334	NM_001079694	Srsf5	chr12	82044242	82044791	2.56473	2.69614	1.36364	1.25716	transcription_start_site	+	82046490	82046490	transcription_start_site	serine/arginine-rich splicing factor 5	550	DISTAL	20384
139437	139439	NM_080440	Slc8a3	chr12	82434831	82435080	1.49127	0.918101	1.40757	0.290445	transcription_start_site	-	82434167	82434167	transcription_start_site	solute carrier family 8 (sodium/calcium exchanger), member 3	250	DISTAL	110893
139931	139938	NM_030246	Dcaf4	chr12	84865897	84866634	1.75203	3.56261	1.49907	1.52825	transcription_start_site	+	84867032	84867032	transcription_start_site	DDB1 and CUL4 associated factor 4	738	PROXIMAL	73828
139948	139952	NM_183154	Zfyve1	chr12	84937359	84937815	1.69309	1.16904	0.634155	0.716775	transcription_start_site	-	84938097	84938097	transcription_start_site	zinc finger, FYVE domain containing 1	457	INTRAGENIC	217695
140114	140118	seq_id=chr12:85262149-85263005;probe_id=CHR12FS085262572;count=1	0	chr12	85262572	85263022	3.91363	4.12912	3.40951	1.68701	CpG Islands	.	85262149	85263005	CpG Islands	0	451	INTERGENIC	0
140206	140212	NM_012006	Acot1	chr12	85349044	85349865	1.78346	1.27118	0.470607	0.905684	transcription_start_site	+	85350451	85350451	transcription_start_site	acyl-CoA thioesterase 1	822	DISTAL	26897
140415	140419	NM_027438	Pnma1	chr12	85491593	85492047	0.806861	1.87461	1.07706	0.951206	transcription_start_site	-	85489439	85489439	transcription_start_site	paraneoplastic antigen MA1	455	DISTAL	70481
140454	140458	NM_029880	Ptgr2	chr12	85624769	85625211	2.46192	3.1184	1.03178	1.67702	transcription_start_site	+	85626263	85626263	transcription_start_site	prostaglandin reductase 2	443	DISTAL	77219
140768	140773	NM_008992	Abcd4	chr12	85960012	85960599	0.649521	1.68461	0.461465	1.53879	transcription_start_site	-	85958416	85958416	transcription_start_site	ATP-binding cassette, sub-family D (ALD), member 4	588	DISTAL	19300
140938	140940	NM_028632	Fcf1	chr12	86310717	86310986	1.44792	1.79133	1.09471	0.424691	transcription_start_site	+	86311901	86311901	transcription_start_site	FCF1 small subunit (SSU) processome component homolog (S. cerevisiae)	270	DISTAL	73736
141157	141164	NM_175337	Mlh3	chr12	86610790	86611530	0.118869	1.34249	0.0443166	0.388449	transcription_start_site	-	86611514	86611514	transcription_start_site	mutL homolog 3 (E coli)	741	PROXIMAL	217716
141228	141234	NM_172414	Fam164c	chr12	86628597	86629266	0.219746	1.35687	0.162303	0.261731	transcription_start_site	+	86629604	86629604	transcription_start_site	family with sequence similarity 164, member C	670	PROXIMAL	72350
141391	141395	NM_030887	Jdp2	chr12	86939394	86939838	2.39052	1.9372	1.72538	1.02379	transcription_start_site	+	86940365	86940365	transcription_start_site	Jun dimerization protein 2	445	DISTAL	81703
141593	141599	seq_id=chr12:87555055-87555756;probe_id=CHR12FS087555055;count=1	0	chr12	87555055	87555704	2.16827	2.40869	0.981365	0.902602	CpG Islands	.	87555287	87555524	CpG Islands	0	650	INTERGENIC	0
141846	141849	NM_145836	6430527G18Rik	chr12	88228115	88228468	1.39065	3.27142	1.83972	1.92053	transcription_start_site	-	88225761	88225761	transcription_start_site	RIKEN cDNA 6430527G18 gene	354	DISTAL	238330
141888	141890	NM_173735	2310044G17Rik	chr12	88288533	88288797	2.59009	1.90295	1.26869	1.25091	transcription_start_site	+	88288360	88288360	transcription_start_site	RIKEN cDNA 2310044G17 gene	265	INTRAGENIC	217732
141909	141917	NM_001080943	Zdhhc22	chr12	88330186	88331055	1.44044	1.09878	0.992479	0.223028	transcription_start_site	-	88329626	88329626	transcription_start_site	zinc finger, DHHC-type containing 22	870	DISTAL	238331
141926	141928	NM_001080943	Zdhhc22	chr12	88331886	88332135	2.24502	1.52967	1.82352	0.948143	transcription_start_site	-	88329626	88329626	transcription_start_site	zinc finger, DHHC-type containing 22	250	DISTAL	238331
141957	141962	NM_172583	Tmem63c	chr12	88367105	88367659	2.63589	3.28573	1.60906	1.17023	transcription_start_site	+	88367513	88367513	transcription_start_site	transmembrane protein 63c	555	PROXIMAL	217733
142767	142771	NM_175367	Ston2	chr12	93024754	93025193	0.964802	1.51291	1.01957	2.50716	transcription_start_site	-	93024876	93024876	transcription_start_site	stonin 2	440	PROXIMAL	108800
143105	143107	NM_001146199	Ptpn21	chr12	99977024	99977298	0.436054	1.64114	0.268688	0.814504	transcription_start_site	-	99975615	99975615	transcription_start_site	protein tyrosine phosphatase, non-receptor type 21	275	DISTAL	24000
143296	143302	NM_183186	Foxn3	chr12	100689715	100690406	0.433445	0.739569	0.729771	2.00048	transcription_start_site	-	100688284	100688284	transcription_start_site	forkhead box N3	692	DISTAL	71375
143424	143426	NM_008947	Psmc1	chr12	101349278	101349529	0.936178	2.34843	1.17315	1.65789	transcription_start_site	+	101350540	101350540	transcription_start_site	protease (prosome, macropain) 26S subunit, ATPase 1	252	DISTAL	19179
143436	143438	NM_008947	Psmc1	chr12	101350458	101350736	2.49745	3.09471	1.07096	1.94476	transcription_start_site	+	101350540	101350540	transcription_start_site	protease (prosome, macropain) 26S subunit, ATPase 1	279	PROXIMAL	19179
143659	143661	NM_175493	Gpr68	chr12	102126298	102126532	2.03928	1.7606	1.18721	0.516705	transcription_start_site	-	102126089	102126089	transcription_start_site	G protein-coupled receptor 68	235	PROXIMAL	238377
143814	143817	NM_028924	Tc2n	chr12	102949391	102949840	1.99777	1.53597	1.21425	0.542195	transcription_start_site	-	102949783	102949783	transcription_start_site	tandem C2 domains, nuclear	450	PROXIMAL	74413
144082	144088	NM_011175	Lgmn	chr12	103679898	103680688	2.91977	3.91498	1.12129	3.04426	transcription_start_site	-	103677907	103677907	transcription_start_site	legumain	791	DISTAL	19141
144130	144135	NM_007693	Chga	chr12	103790928	103791542	2.00247	1.71325	0.910119	1.39215	transcription_start_site	+	103793178	103793178	transcription_start_site	chromogranin A	615	DISTAL	12652
144151	144154	NM_007693	Chga	chr12	103793082	103793421	1.79628	2.81451	1.20202	0.739583	transcription_start_site	+	103793178	103793178	transcription_start_site	chromogranin A	340	PROXIMAL	12652
144456	144462	NM_023049	Asb2	chr12	104563255	104563894	2.72236	2.90258	2.16558	1.11946	Primary Transcript	-	104559351	104594211	Primary Transcript	ankyrin repeat and SOCS box-containing 2	640	INTRAGENIC	65256
144666	144670	NM_028980	Ppp4r4	chr12	104771010	104771439	2.13254	2.0219	1.01546	0.779595	transcription_start_site	+	104770774	104770774	transcription_start_site	protein phosphatase 4, regulatory subunit 4	430	INTRAGENIC	74521
144969	144974	NM_199314	Serpina11	chr12	105230517	105231081	5.08695	4.76241	2.40445	3.11444	transcription_start_site	-	105228131	105228131	transcription_start_site	serine (or cysteine) peptidase inhibitor, clade A (alpha-1 antiproteinase, antitrypsin), member 11	565	DISTAL	380780
145259	145263	NM_001101472	Serpina3j	chr12	105551375	105551820	2.52854	1.94258	1.03626	1.56391	transcription_start_site	+	105552779	105552779	transcription_start_site	serine (or cysteine) peptidase inhibitor, clade A (alpha-1 antiproteinase, antitrypsin), member 3J	446	DISTAL	238395
145367	145369	NM_009252	Serpina3n	chr12	105643102	105643336	2.37804	1.65777	1.32179	0.834267	transcription_start_site	+	105644917	105644917	transcription_start_site	serine (or cysteine) peptidase inhibitor, clade A, member 3N	235	DISTAL	20716
145565	145568	NM_172500	4831426I19Rik	chr12	106248181	106248551	1.09046	1.96667	3.0475	1.55806	transcription_start_site	-	106248019	106248019	transcription_start_site	RIKEN cDNA 4831426I19 gene	371	PROXIMAL	212073
145839	145841	NM_009337	Tcl1	chr12	106463023	106463274	2.00364	1.91347	1.34979	0.865003	transcription_start_site	-	106460916	106460916	transcription_start_site	T-cell lymphoma breakpoint 1	252	DISTAL	21432
145848	145856	seq_id=chr12:106574862-106575791;probe_id=CHR12FS106574987;count=1	0	chr12	106574987	106575811	2.32436	1.41679	1.51239	0.763479	CpG Islands	.	106574862	106575791	CpG Islands	0	825	INTERGENIC	0
145963	145975	NM_178613	4933433P14Rik	chr12	106924540	106925799	1.34312	2.36771	0.529229	0.724644	transcription_start_site	+	106923561	106923561	transcription_start_site	RIKEN cDNA 4933433P14 gene	1260	INTRAGENIC	66787
146063	146066	NM_011705	Vrk1	chr12	107247862	107248207	1.40816	1.78436	0.318551	0.394475	transcription_start_site	+	107248472	107248472	transcription_start_site	vaccinia related kinase 1	346	PROXIMAL	22367
146252	146254	NM_001044380	Hhipl1	chr12	109541968	109542217	2.72946	2.75111	1.23529	1.68113	transcription_start_site	+	109544479	109544479	transcription_start_site	hedgehog interacting protein-like 1	250	DISTAL	214305
146490	146495	seq_id=chr12:109995850-109996550;probe_id=CHR12FS109995852;count=1	0	chr12	109995852	109996411	1.44643	2.693	1.08975	0.365828	CpG Islands	.	109996057	109996343	CpG Islands	0	560	INTERGENIC	0
146563	146565	NM_181328	Slc25a29	chr12	110074968	110075197	1.23254	2.65914	2.21109	1.69016	transcription_start_site	-	110074086	110074086	transcription_start_site	solute carrier family 25 (mitochondrial carrier, palmitoylcarnitine transporter), member 29	230	DISTAL	214663
146593	146598	NM_001012310	AI132487	chr12	110088053	110088602	2.2365	1.61971	1.15034	0.311067	transcription_start_site	+	110089338	110089338	transcription_start_site	expressed sequence AI132487	550	DISTAL	104910
146691	146693	seq_id=chr12:110637648-110638349;probe_id=CHR12FS110637870;count=1	0	chr12	110637870	110638099	1.44298	1.79341	0.429477	0.993338	CpG Islands	.	110637857	110638140	CpG Islands	0	230	INTERGENIC	0
146811	146815	NR_003633	Meg3	chr12	110783620	110784140	1.28078	2.76382	1.22489	3.24412	transcription_start_site	+	110783607	110783607	transcription_start_site	maternally expressed 3	521	PROXIMAL	17263
147274	147276	NM_175207	Ankrd9	chr12	112216610	112216844	0.340373	0.65453	1.46776	0.618551	transcription_start_site	-	112217231	112217231	transcription_start_site	ankyrin repeat domain 9	235	INTRAGENIC	74251
147302	147304	NM_175207	Ankrd9	chr12	112219680	112220064	1.57418	1.4621	0.821017	0.406169	transcription_start_site	-	112217231	112217231	transcription_start_site	ankyrin repeat domain 9	385	DISTAL	74251
147341	147344	NM_011632	Traf3	chr12	112401801	112402210	0.196243	0.318579	0.187484	1.31526	transcription_start_site	+	112404758	112404758	transcription_start_site	TNF receptor-associated factor 3	410	DISTAL	22031
147543	147548	NM_028807	1200009I06Rik	chr12	112655359	112655923	1.90049	1.07705	1.17493	0.490402	transcription_start_site	+	112655640	112655640	transcription_start_site	RIKEN cDNA 1200009I06 gene	565	PROXIMAL	74190
147555	147561	NM_028807	1200009I06Rik	chr12	112661685	112662334	1.23975	3.02839	1.28867	1.2806	Primary Transcript	+	112655640	112669394	Primary Transcript	RIKEN cDNA 1200009I06 gene	650	INTRAGENIC	74190
147824	147828	NM_026511	2810002N01Rik	chr12	112949842	112950271	3.27228	2.40912	2.21779	0.951678	transcription_start_site	+	112951481	112951481	transcription_start_site	RIKEN cDNA 2810002N01 gene	430	DISTAL	68020
148071	148073	NM_001127685	BC048943	chr12	113219622	113219871	1.09532	2.20769	2.17108	1.57153	transcription_start_site	-	113218962	113218962	transcription_start_site	cDNA sequence BC048943	250	DISTAL	217874
148078	148080	NM_001127685	BC048943	chr12	113220322	113220611	1.5827	1.86372	0.849727	1.98759	transcription_start_site	-	113218962	113218962	transcription_start_site	cDNA sequence BC048943	290	DISTAL	217874
148097	148105	NM_001081169	Aspg	chr12	113342271	113343255	3.79688	2.91308	2.66051	1.23516	transcription_start_site	+	113344893	113344893	transcription_start_site	asparaginase homolog (S. cerevisiae)	985	DISTAL	104816
148214	148226	NM_177039	A530016L24Rik	chr12	113726257	113727506	3.57244	2.52182	1.98763	1.04608	transcription_start_site	+	113727677	113727677	transcription_start_site	RIKEN cDNA A530016L24 gene	1250	PROXIMAL	319942
148360	148371	NM_013929	Siva1	chr12	113881836	113883020	1.7377	1.53651	0.792626	0.269132	transcription_start_site	+	113883122	113883122	transcription_start_site	SIVA1, apoptosis-inducing factor	1185	PROXIMAL	30954
148455	148459	NM_001024602	AW555464	chr12	113959723	113960157	1.20912	1.83624	2.69897	1.82497	transcription_start_site	+	113960384	113960384	transcription_start_site	expressed sequence AW555464	435	PROXIMAL	217882
148664	148667	NM_010588	Jag2	chr12	114168023	114168361	1.44792	1.52428	1.18213	0.241089	transcription_start_site	-	114167706	114167706	transcription_start_site	jagged 2	339	PROXIMAL	16450
148919	148938	NM_024223	Crip2	chr12	114375898	114377847	0.628029	2.60228	2.03308	1.02022	transcription_start_site	+	114378757	114378757	transcription_start_site	cysteine rich protein 2	1950	DISTAL	68337
148956	148960	NM_007763	Crip1	chr12	114387372	114387836	0.677656	1.70712	1.41598	1.84358	transcription_start_site	+	114390222	114390222	transcription_start_site	cysteine-rich protein 1 (intestinal)	465	DISTAL	12925
149029	149031	NM_153776	Tmem121	chr12	114421273	114421510	1.92712	1.87188	0.745727	1.49416	transcription_start_site	+	114424113	114424113	transcription_start_site	transmembrane protein 121	238	DISTAL	69195
149117	149122	NM_174885	Adam6a	chr12	114779774	114780323	2.06828	0.938149	1.01524	1.23169	transcription_start_site	+	114782118	114782118	transcription_start_site	a disintegrin and metallopeptidase domain 6A	550	DISTAL	238406
149148	149154	seq_id=chr12:115616911-115617612;probe_id=CHR12FS115616930;count=1	0	chr12	115616930	115617564	2.68187	2.91588	1.95052	1.01141	CpG Islands	.	115617097	115617426	CpG Islands	0	635	INTERGENIC	0
149326	149330	NM_133762	Ncapg2	chr12	117643632	117644066	2.24611	2.42861	1.80929	1.11221	transcription_start_site	+	117643874	117643874	transcription_start_site	non-SMC condensin II complex, subunit G2	435	PROXIMAL	76044
149793	149795	NM_178283	Asb13	chr13	3631865	3632114	0.837006	1.47552	0.100482	0.472986	transcription_start_site	+	3633321	3633321	transcription_start_site	ankyrin repeat and SOCS box-containing 13	250	DISTAL	142688
149842	149845	NM_027416	Calml3	chr13	3805544	3805920	0.967616	1.13983	1.57519	2.63476	transcription_start_site	-	3803564	3803564	transcription_start_site	calmodulin-like 3	377	DISTAL	70405
150371	150373	NM_011803	Klf6	chr13	5858527	5858929	2.10704	1.47238	1.20736	0.891811	transcription_start_site	+	5860734	5860734	transcription_start_site	Kruppel-like factor 6	403	DISTAL	23849
150713	150716	NM_001081426	Dip2c	chr13	9276073	9276413	1.65073	1.07014	1.48944	0.36984	transcription_start_site	+	9275771	9275771	transcription_start_site	DIP2 disco-interacting protein 2 homolog C (Drosophila)	341	INTRAGENIC	208440
150722	150728	NM_144516	Zmynd11	chr13	9763562	9764212	1.57902	0.92966	1.41966	0.245759	transcription_start_site	-	9764454	9764454	transcription_start_site	zinc finger, MYND domain containing 11	651	INTRAGENIC	66505
150917	150926	NM_144835	Heatr1	chr13	12486952	12487881	1.75917	2.35672	0.669437	0.972382	transcription_start_site	+	12487641	12487641	transcription_start_site	HEAT repeat containing 1	930	PROXIMAL	217995
152140	152142	seq_id=chr13:20182248-20183527;probe_id=CHR13FS020182555;count=1	0	chr13	20182555	20182815	1.5019	1.49434	1.05419	0.344814	CpG Islands	.	20182248	20183527	CpG Islands	0	261	INTERGENIC	0
152146	152148	seq_id=chr13:20182248-20183527;probe_id=CHR13FS020183172;count=1	0	chr13	20183172	20183421	2.89416	2.33726	1.65395	1.39915	CpG Islands	.	20182248	20183527	CpG Islands	0	250	INTERGENIC	0
152171	152180	NM_080288	Elmo1	chr13	20276433	20277416	3.82204	2.94761	2.57489	1.99273	transcription_start_site	+	20277293	20277293	transcription_start_site	engulfment and cell motility 1, ced-12 homolog (C. elegans)	984	PROXIMAL	140580
152243	152245	NM_012054	Aoah	chr13	20884947	20885235	0.758035	0.640162	0.582627	1.90246	transcription_start_site	+	20885987	20885987	transcription_start_site	acyloxyacyl hydrolase	289	DISTAL	27052
152270	152272	NM_012054	Aoah	chr13	20991134	20991393	0.00392233	0.000749333	0.026029	0.946607	Primary Transcript	+	20885987	21116121	Primary Transcript	acyloxyacyl hydrolase	260	INTRAGENIC	27052
153310	153312	NM_178202	Hist1h2bp	chr13	21880116	21880390	0.0718123	0.122635	0.18166	1.27408	transcription_start_site	+	21879356	21879356	transcription_start_site	histone cluster 1, H2bp	275	INTRAGENIC	319188
153461	153463	NM_019429	Prss16	chr13	22098754	22099008	0.947109	2.08264	1.53267	1.59858	Primary Transcript	-	22094044	22101610	Primary Transcript	protease, serine, 16 (thymus)	255	INTRAGENIC	54373
155502	155505	NM_010424	Hfe	chr13	23803113	23803469	2.32116	1.48705	1.26332	0.951663	transcription_start_site	-	23802680	23802680	transcription_start_site	hemochromatosis	357	PROXIMAL	15216
155989	155994	NM_177016	Slc17a4	chr13	24007462	24008031	0.347559	0.703501	1.74852	1.59346	transcription_start_site	-	24006876	24006876	transcription_start_site	solute carrier family 17 (sodium phosphate), member 4	570	DISTAL	319848
156099	156101	NM_145399	Scgn	chr13	24084996	24085245	1.73324	1.04045	0.581522	0.480541	transcription_start_site	-	24083083	24083083	transcription_start_site	secretagogin, EF-hand calcium binding protein	250	DISTAL	214189
156287	156291	NM_029679	Fam65b	chr13	24727578	24728012	2.23468	3.47432	4.36026	5.20716	transcription_start_site	+	24730516	24730516	transcription_start_site	family with sequence similarity 65, member B	435	DISTAL	193385
156300	156303	NM_029679	Fam65b	chr13	24728893	24729237	1.45798	3.04579	2.58715	2.53666	transcription_start_site	+	24730516	24730516	transcription_start_site	family with sequence similarity 65, member B	345	DISTAL	193385
156313	156315	NM_029679	Fam65b	chr13	24730198	24730452	2.34359	2.1627	2.02062	0.972413	transcription_start_site	+	24730516	24730516	transcription_start_site	family with sequence similarity 65, member B	255	PROXIMAL	193385
157812	157815	NM_025588	Exoc2	chr13	31065728	31066092	0.664068	1.09284	2.07392	0.960147	transcription_start_site	-	31065916	31065916	transcription_start_site	exocyst complex component 2	365	PROXIMAL	66482
157851	157855	NM_008239	Foxq1	chr13	31647886	31648330	0.591938	1.11992	0.866043	2.09154	transcription_start_site	+	31650038	31650038	transcription_start_site	forkhead box Q1	445	DISTAL	15220
158174	158176	NM_011454	Serpinb6b	chr13	33055706	33055954	1.90619	1.94801	0.528585	1.48464	transcription_start_site	+	33057381	33057381	transcription_start_site	serine (or cysteine) peptidase inhibitor, clade B, member 6b	249	DISTAL	20708
158753	158760	NM_023716	Tubb2b	chr13	34223897	34224739	0.419259	1.0772	1.43178	2.16441	transcription_start_site	-	34222223	34222223	transcription_start_site	tubulin, beta 2B	843	DISTAL	73710
159113	159115	NM_001123386	Cdyl	chr13	35832035	35832309	1.04248	2.25297	0.917586	0.829236	transcription_start_site	+	35833270	35833270	transcription_start_site	chromodomain protein, Y chromosome-like	275	DISTAL	12593
159615	159619	NM_023842	Dsp	chr13	38240796	38241230	0.426683	1.54337	0.30958	0.750952	transcription_start_site	+	38243162	38243162	transcription_start_site	desmoplakin	435	DISTAL	109620
159805	159812	NM_025380	Eef1e1	chr13	38751921	38753028	2.20951	2.06066	1.15775	0.813194	transcription_start_site	-	38750897	38750897	transcription_start_site	eukaryotic translation elongation factor 1 epsilon 1	1108	DISTAL	66143
159955	159957	NM_011547	Tcfap2a	chr13	40833274	40833518	1.80944	1.51519	0.790184	0.951479	transcription_start_site	-	40829192	40829192	transcription_start_site	transcription factor AP-2, alpha	245	DISTAL	21418
159968	159991	NM_023887	Gcnt2	chr13	40953386	40955895	2.49715	2.0896	1.00225	1.76228	transcription_start_site	+	40955500	40955500	transcription_start_site	glucosaminyl (N-acetyl) transferase 2, I-branching enzyme	2510	PROXIMAL	14538
159997	159999	NM_008105	Gcnt2	chr13	40979826	40980105	2.31264	2.47163	1.15031	2.42655	transcription_start_site	+	40982534	40982534	transcription_start_site	glucosaminyl (N-acetyl) transferase 2, I-branching enzyme	280	DISTAL	14538
160262	160265	NM_001135577	BC024659	chr13	41342271	41342615	0.106327	0	0.145852	1.21289	transcription_start_site	+	41345212	41345212	transcription_start_site	cDNA sequence BC024659	345	DISTAL	108934
160403	160405	NM_177808	Gm5082	chr13	41744382	41744647	0.749556	1.12961	0.857426	2.51539	transcription_start_site	+	41744811	41744811	transcription_start_site	predicted gene 5082	266	PROXIMAL	328231
160641	160646	NM_001005748	Phactr1	chr13	43217547	43218096	4.24662	3.08517	2.49925	1.76233	transcription_start_site	+	43218207	43218207	transcription_start_site	phosphatase and actin regulator 1	550	PROXIMAL	218194
160773	160776	NM_178848	Sirt5	chr13	43466301	43466658	2.54622	3.81552	1.52412	1.23055	transcription_start_site	+	43466084	43466084	transcription_start_site	sirtuin 5 (silent mating type information regulation 2 homolog) 5 (S. cerevisiae)	358	INTRAGENIC	68346
160838	160843	NM_019930	Ranbp9	chr13	43578150	43578683	0.879205	2.09407	0.800012	2.50888	transcription_start_site	-	43576342	43576342	transcription_start_site	RAN binding protein 9	534	DISTAL	56705
160868	160871	NM_001081059	Ccdc90a	chr13	43656712	43657068	2.20756	3.21745	1.02647	1.70457	transcription_start_site	-	43655530	43655530	transcription_start_site	coiled-coil domain containing 90A	357	DISTAL	76137
160969	160974	NM_021878	Jarid2	chr13	44824241	44824794	0.77962	1.50748	1.27493	2.87479	transcription_start_site	+	44826271	44826271	transcription_start_site	jumonji, AT rich interactive domain 2	554	DISTAL	16468
160989	160991	NM_021878	Jarid2	chr13	44826252	44826497	1.60744	1.52428	1.40422	0.415746	transcription_start_site	+	44826271	44826271	transcription_start_site	jumonji, AT rich interactive domain 2	246	PROXIMAL	16468
161391	161397	NM_010617	Kif13a	chr13	47027228	47027957	0.866624	2.05955	0.608795	0.563654	transcription_start_site	-	47025087	47025087	transcription_start_site	kinesin family member 13A	730	DISTAL	16553
161522	161527	NM_025900	Dek	chr13	47203358	47203990	3.54872	3.13115	2.00257	1.55006	transcription_start_site	-	47201479	47201479	transcription_start_site	DEK oncogene (DNA binding)	633	DISTAL	110052
161645	161648	seq_id=chr13:48640844-48642288;probe_id=CHR13FS048640867;count=1	0	chr13	48640867	48641214	1.35398	0.755594	0.94401	0.0909848	CpG Islands	.	48640844	48642288	CpG Islands	0	348	INTERGENIC	0
162292	162296	NM_001081350	Nol8	chr13	49749690	49750156	0.607208	1.70016	0.347517	0.421501	transcription_start_site	+	49748718	49748718	transcription_start_site	nucleolar protein 8	467	INTRAGENIC	70930
162438	162440	NM_001033400	Gm806	chr13	50562682	50562929	0.588074	1.10762	0.575106	2.01919	transcription_start_site	+	50562675	50562675	transcription_start_site	predicted gene 806	248	PROXIMAL	328250
162864	162868	NM_011518	Sykb	chr13	52691713	52692155	1.52685	1.77038	0.247842	1.14843	transcription_start_site	+	52692250	52692250	transcription_start_site	spleen tyrosine kinase	443	PROXIMAL	20963
162884	162886	NM_016709	Auh	chr13	53024412	53024676	1.09535	0.98204	0.0870943	0.00840567	transcription_start_site	-	53025046	53025046	transcription_start_site	AU RNA binding protein/enoyl-coenzyme A hydratase	265	INTRAGENIC	11992
163034	163037	NM_009269	Sptlc1	chr13	53474451	53474790	0.892532	0.957276	0.588695	2.03955	transcription_start_site	-	53472730	53472730	transcription_start_site	serine palmitoyltransferase, long chain base subunit 1	340	DISTAL	268656
163098	163106	NM_010076	Drd1a	chr13	54150289	54151138	2.08139	1.91586	1.46228	0.687837	transcription_start_site	-	54151027	54151027	transcription_start_site	dopamine receptor D1A	850	PROXIMAL	13488
163158	163161	NM_027324	Sfxn1	chr13	54166948	54167307	2.97448	2.59732	1.67999	1.34393	transcription_start_site	+	54167246	54167246	transcription_start_site	sideroflexin 1	360	PROXIMAL	14057
163197	163199	NM_008286	Hrh2	chr13	54287449	54287688	1.94092	1.4071	0.687044	2.08579	transcription_start_site	+	54287497	54287497	transcription_start_site	histamine receptor H2	240	PROXIMAL	15466
163250	163255	NM_028597	Thoc3	chr13	54569586	54570115	2.59274	2.98207	1.85879	1.10442	transcription_start_site	-	54570180	54570180	transcription_start_site	THO complex 3	530	PROXIMAL	73666
163265	163269	NM_028597	Thoc3	chr13	54571469	54571926	1.07712	2.30255	0.723903	1.04703	transcription_start_site	-	54570180	54570180	transcription_start_site	THO complex 3	458	DISTAL	73666
163292	163301	NM_176987	4732471D19Rik	chr13	54603644	54604662	1.93985	2.34156	1.13995	2.59816	transcription_start_site	+	54605165	54605165	transcription_start_site	RIKEN cDNA 4732471D19 gene	1019	DISTAL	319719
163351	163353	NM_019968	Arl10	chr13	54674164	54674423	2.51083	3.19021	1.22147	1.9239	transcription_start_site	+	54676425	54676425	transcription_start_site	ADP-ribosylation factor-like 10	260	DISTAL	56795
163414	163418	NM_178605	Nop16	chr13	54692957	54693406	2.11644	1.83792	0.411737	0.719302	transcription_start_site	-	54691435	54691435	transcription_start_site	NOP16 nucleolar protein homolog (yeast)	450	DISTAL	28126
163514	163516	NM_001146027	Rnf44	chr13	54791704	54791933	1.74259	2.06541	0.810534	0.561064	transcription_start_site	-	54789561	54789561	transcription_start_site	ring finger protein 44	230	DISTAL	105239
163542	163544	NR_027395	Rnf44	chr13	54796644	54797001	2.71086	2.67005	0.979946	1.48195	transcription_start_site	-	54795321	54795321	transcription_start_site	ring finger protein 44	358	DISTAL	105239
163675	163677	NM_001033269	Eif4e1b	chr13	54883155	54883414	1.0768	1.81944	2.58723	1.86688	transcription_start_site	+	54885363	54885363	transcription_start_site	eukaryotic translation initiation factor 4E family member 1B	260	DISTAL	218268
163715	163720	NM_028841	Tspan17	chr13	54889616	54890160	2.88087	2.25099	1.25176	2.23613	transcription_start_site	+	54890821	54890821	transcription_start_site	tetraspanin 17	545	DISTAL	74257
163815	163818	NM_001033245	Hk3	chr13	55124357	55124706	2.01126	2.27098	1.23059	0.722585	transcription_start_site	-	55122695	55122695	transcription_start_site	hexokinase 3	350	DISTAL	212032
163834	163837	NM_011307	Uimc1	chr13	55201546	55201915	1.59962	1.01568	1.29363	0.352872	transcription_start_site	-	55201656	55201656	transcription_start_site	ubiquitin interaction motif containing 1	370	PROXIMAL	20184
163995	163998	NM_009000	Rab24	chr13	55422357	55422723	2.31533	1.12302	2.15753	0.35459	transcription_start_site	-	55423341	55423341	transcription_start_site	RAB24, member RAS oncogene family	367	INTRAGENIC	19336
164151	164153	NM_011392	Slc34a1	chr13	55499656	55499920	3.11615	4.22146	2.43381	1.27735	transcription_start_site	+	55501008	55501008	transcription_start_site	solute carrier family 34 (sodium phosphate), member 1	265	DISTAL	20505
164162	164166	NM_011392	Slc34a1	chr13	55500761	55501197	1.86086	1.85658	1.61543	0.511483	transcription_start_site	+	55501008	55501008	transcription_start_site	solute carrier family 34 (sodium phosphate), member 1	437	PROXIMAL	20505
164173	164177	NM_029303	Pfn3	chr13	55515975	55516404	0.302022	1.51432	1.61202	0.756261	transcription_start_site	-	55516593	55516593	transcription_start_site	profilin 3	430	INTRAGENIC	75477
164391	164394	NM_013739	Dok3	chr13	55629184	55629533	2.66014	3.21133	1.06837	1.51073	transcription_start_site	-	55629899	55629899	transcription_start_site	docking protein 3	350	INTRAGENIC	27261
164399	164406	NM_013739	Dok3	chr13	55629984	55630718	3.03506	3.81176	1.56016	1.14458	transcription_start_site	-	55629899	55629899	transcription_start_site	docking protein 3	735	PROXIMAL	27261
164457	164459	NM_134059	Ddx41	chr13	55640183	55640407	1.2475	2.0933	0.675175	0.954562	transcription_start_site	-	55637873	55637873	transcription_start_site	DEAD (Asp-Glu-Ala-Asp) box polypeptide 41	225	DISTAL	72935
164563	164567	NM_007596	Caml	chr13	55723043	55723508	1.80067	1.82258	1.35883	0.678172	transcription_start_site	+	55724365	55724365	transcription_start_site	calcium modulating ligand	466	DISTAL	12328
164588	164596	NM_145975	Ddx46	chr13	55733946	55734904	1.74257	2.41938	0.583821	1.63068	transcription_start_site	+	55736387	55736387	transcription_start_site	DEAD (Asp-Glu-Ala-Asp) box polypeptide 46	959	DISTAL	212880
164964	164966	NM_177809	AU042651	chr13	56536980	56537219	2.36316	1.8437	1.93465	0.997018	transcription_start_site	+	56539715	56539715	transcription_start_site	expressed sequence AU042651	240	DISTAL	328258
165508	165510	NM_028904	Rmi1	chr13	58503173	58503438	1.21715	0.31263	1.20526	0.08822	transcription_start_site	+	58503628	58503628	transcription_start_site	RMI1, RecQ mediated genome instability 1, homolog (S. cerevisiae)	266	PROXIMAL	74386
165552	165559	NM_022317	Slc28a3	chr13	58712504	58713352	1.64605	1.58112	0.350327	1.00426	transcription_start_site	-	58712238	58712238	transcription_start_site	solute carrier family 28 (sodium-coupled nucleoside transporter), member 3	849	PROXIMAL	114304
165816	165818	NM_177711	4932411G14Rik	chr13	59835361	59835600	2.94519	2.25531	2.02324	1.31864	transcription_start_site	-	59833113	59833113	transcription_start_site	RIKEN cDNA 4932411G14 gene	240	DISTAL	238663
165978	165986	NM_029653	Dapk1	chr13	60703301	60704170	2.21537	2.71169	2.08979	0.592511	transcription_start_site	+	60703307	60703307	transcription_start_site	death associated protein kinase 1	870	PROXIMAL	69635
166580	166591	NM_007994	Fbp2	chr13	62959445	62960624	3.03295	2.78348	1.32038	1.1399	transcription_start_site	-	62959730	62959730	transcription_start_site	fructose bisphosphatase 2	1180	PROXIMAL	14120
167122	167130	NM_053180	Cdk20	chr13	64532123	64532953	0.804542	2.0158	0.549065	1.03068	transcription_start_site	+	64533860	64533860	transcription_start_site	cyclin-dependent kinase 20	831	DISTAL	105278
167302	167307	seq_id=chr13:65277030-65277730;probe_id=CHR13FS065277040;count=1	0	chr13	65277040	65277614	2.86704	3.44719	3.32377	1.2593	CpG Islands	.	65277205	65277555	Primary Transcript	0	575	INTERGENIC	0
167405	167407	NM_178364	Zfp369	chr13	65379523	65379752	1.47397	1.79601	0.976481	0.28756	transcription_start_site	+	65380161	65380161	transcription_start_site	zinc finger protein 369	230	PROXIMAL	170936
167453	167458	seq_id=chr13:66108311-66109011;probe_id=CHR13FS066108473;count=2	0	chr13	66108473	66109066	1.67612	0.251327	2.79968	0.879122	CpG Islands	.	66108543	66108779	CpG Islands	0	594	INTERGENIC	0
168475	168477	NM_145354	Nsun2	chr13	69748368	69748637	0.734022	1.98329	0.761429	1.71149	transcription_start_site	+	69751121	69751121	transcription_start_site	NOL1/NOP2/Sun domain family member 2	270	DISTAL	28114
168739	168743	NM_010574	Irx2	chr13	72768377	72768836	2.11866	1.64141	1.71751	0.777057	Primary Transcript	+	72766425	72771642	Primary Transcript	Iroquois related homeobox 2 (Drosophila)	460	INTRAGENIC	16372
168928	168933	NM_146047	Clptm1l	chr13	73738792	73739341	1.58853	0.643147	0.653452	0.180708	transcription_start_site	+	73741748	73741748	transcription_start_site	CLPTM1-like	550	DISTAL	218335
169100	169103	NM_011390	Slc12a7	chr13	73900430	73900779	2.44885	2.69332	1.51166	1.02321	transcription_start_site	+	73901144	73901144	transcription_start_site	solute carrier family 12, member 7	350	PROXIMAL	20499
169171	169184	NM_027182	Trip13	chr13	74074404	74075784	1.99658	2.08766	1.5559	0.462974	transcription_start_site	-	74075215	74075215	transcription_start_site	thyroid hormone receptor interactor 13	1381	PROXIMAL	69716
169841	169844	NM_028493	Rhobtb3	chr13	76083561	76083917	0.0320925	1.19771	0.214217	0.42321	transcription_start_site	-	76081272	76081272	transcription_start_site	Rho-related BTB domain containing 3	357	DISTAL	73296
170159	170161	NM_010151	Nr2f1	chr13	78339597	78339826	2.01514	1.40496	1.42955	0.978413	transcription_start_site	-	78338243	78338243	transcription_start_site	nuclear receptor subfamily 2, group F, member 1	230	DISTAL	13865
170535	170538	NM_145452	Rasa1	chr13	85428241	85428573	1.61423	0.907244	1.67381	0.240505	transcription_start_site	-	85429091	85429091	transcription_start_site	RAS p21 protein activator 1	333	INTRAGENIC	218397
170898	170907	NM_024272	Ssbp2	chr13	91600747	91601701	2.23717	2.05707	1.88277	0.622203	transcription_start_site	+	91600766	91600766	transcription_start_site	single-stranded DNA binding protein 2	955	PROXIMAL	66970
170951	170954	NM_145453	Zcchc9	chr13	91947179	91947533	1.30046	1.5728	0.652887	0.197104	transcription_start_site	-	91947301	91947301	transcription_start_site	zinc finger, CCHC domain containing 9	355	PROXIMAL	69085
170985	170992	NM_198415	Ckmt2	chr13	92016629	92017426	0.573356	1.67514	0.848874	1.51294	transcription_start_site	-	92016490	92016490	transcription_start_site	creatine kinase, mitochondrial 2	798	PROXIMAL	76722
171012	171014	NM_009027	Rasgrf2	chr13	92901026	92901280	1.85856	2.79497	1.30263	0.608127	transcription_start_site	-	92901449	92901449	transcription_start_site	RAS protein-specific guanine nucleotide-releasing factor 2	255	INTRAGENIC	19418
171265	171269	NM_011582	Thbs4	chr13	93565740	93566205	1.09421	2.43794	0.97816	1.92996	transcription_start_site	-	93564713	93564713	transcription_start_site	thrombospondin 4	466	DISTAL	21828
171430	171432	NM_021310	Jmy	chr13	94272081	94272323	0.889049	1.94364	1.05709	2.08579	transcription_start_site	-	94269644	94269644	transcription_start_site	junction-mediating and regulatory protein	243	DISTAL	57748
171436	171443	NM_016668	Bhmt	chr13	94406990	94407741	2.5961	2.8511	0.894552	2.39367	transcription_start_site	-	94407713	94407713	transcription_start_site	betaine-homocysteine methyltransferase	752	PROXIMAL	12116
171448	171450	NM_016668	Bhmt	chr13	94408195	94408426	0.575285	1.59952	0.399314	0.87076	transcription_start_site	-	94407713	94407713	transcription_start_site	betaine-homocysteine methyltransferase	232	PROXIMAL	12116
171576	171582	NM_172589	Lhfpl2	chr13	94826051	94826700	0.71347	1.08033	0.544341	2.31195	transcription_start_site	+	94827750	94827750	transcription_start_site	lipoma HMGIC fusion partner-like 2	650	DISTAL	218454
172161	172163	NM_027711	Iqgap2	chr13	96663237	96663486	1.01939	2.56487	1.33126	0.907246	transcription_start_site	-	96661877	96661877	transcription_start_site	IQ motif containing GTPase activating protein 2	250	DISTAL	544963
172567	172569	NM_010422	Hexb	chr13	97970831	97971092	0.607919	1.33355	0.384692	1.68444	transcription_start_site	-	97968312	97968312	transcription_start_site	hexosaminidase B	262	DISTAL	15212
172611	172613	NM_012026	Rgnef	chr13	98975586	98975830	0.215714	1.29855	0.400017	0.366993	transcription_start_site	-	98976120	98976120	transcription_start_site	Rho-guanine nucleotide exchange factor	245	INTRAGENIC	110596
172635	172637	NM_012026	Rgnef	chr13	98978001	98978235	1.52685	2.94753	2.31498	3.19718	transcription_start_site	-	98976120	98976120	transcription_start_site	Rho-guanine nucleotide exchange factor	235	DISTAL	110596
172829	172835	seq_id=chr13:99358724-99359425;probe_id=CHR13FS099358748;count=1	0	chr13	99358748	99359397	1.08146	2.24632	1.18901	0.346988	CpG Islands	.	99358888	99359261	CpG Islands	0	650	INTERGENIC	0
172894	172898	NM_001025606	Tmem171	chr13	99465459	99465898	1.00727	2.09398	1.23083	0.660649	transcription_start_site	-	99464786	99464786	transcription_start_site	transmembrane protein 171	440	DISTAL	380863
173038	173050	NM_001004149	Zfp366	chr13	99953539	99954805	2.48205	1.72224	1.32785	0.98606	transcription_start_site	+	99954777	99954777	transcription_start_site	zinc finger protein 366	1267	PROXIMAL	238803
173148	173150	NM_008634	Mtap1b	chr13	100288797	100289046	0.662302	1.63023	0.91532	1.05909	transcription_start_site	-	100286557	100286557	transcription_start_site	microtubule-associated protein 1B	250	DISTAL	17755
173395	173397	NM_022011	Gtf2h2	chr13	101263145	101263396	0.372802	2.11644	0.676013	0.617089	transcription_start_site	-	101262564	101262564	transcription_start_site	general transcription factor II H, polypeptide 2	252	DISTAL	23894
173489	173492	NM_001038602	Marveld2	chr13	101386164	101386523	0.704311	1.91507	1.42183	1.23528	transcription_start_site	-	101386903	101386903	transcription_start_site	MARVEL (membrane-associating) domain containing 2	360	INTRAGENIC	218518
173687	173694	NM_021886	Cenph	chr13	101546815	101547796	0.496387	1.62789	0.527225	0.434526	transcription_start_site	-	101545854	101545854	transcription_start_site	centromere protein H	982	DISTAL	26886
173748	173751	NM_022885	Slc30a5	chr13	101603741	101604082	1.24237	0.954625	0.669841	0.100424	transcription_start_site	-	101603382	101603382	transcription_start_site	solute carrier family 30 (zinc transporter), member 5	342	PROXIMAL	69048
173777	173780	NM_001024955	Pik3r1	chr13	102462183	102462532	0.198471	1.49229	0.348994	1.00487	transcription_start_site	-	102462602	102462602	transcription_start_site	phosphatidylinositol 3-kinase, regulatory subunit, polypeptide 1 (p85 alpha)	350	PROXIMAL	18708
173788	173790	NM_001024955	Pik3r1	chr13	102463360	102463609	0.390879	1.82702	1.32672	1.54156	transcription_start_site	-	102462602	102462602	transcription_start_site	phosphatidylinositol 3-kinase, regulatory subunit, polypeptide 1 (p85 alpha)	250	DISTAL	18708
174260	174262	NM_029984	Fam159b	chr13	105655284	105655548	1.7068	1.70514	0.821055	2.15435	transcription_start_site	-	105653973	105653973	transcription_start_site	family with sequence similarity 159, member B	265	DISTAL	77803
174447	174450	NM_029665	Ipo11	chr13	107728678	107729176	1.83547	1.4946	0.70361	1.38787	transcription_start_site	-	107726995	107726995	transcription_start_site	importin 11	499	DISTAL	76582
174456	174459	NM_025447	Dimt1	chr13	107734252	107734616	1.85928	2.07617	0.797485	1.16145	transcription_start_site	+	107737208	107737208	transcription_start_site	DIM1 dimethyladenosine transferase 1-like (S. cerevisiae)	365	DISTAL	66254
174472	174474	NM_025447	Dimt1	chr13	107735994	107736397	1.14723	2.98899	0.826522	0.63873	transcription_start_site	+	107737208	107737208	transcription_start_site	DIM1 dimethyladenosine transferase 1-like (S. cerevisiae)	404	DISTAL	66254
174667	174670	NM_029001	Elovl7	chr13	109001640	109001989	2.82255	3.13969	1.04558	2.29366	transcription_start_site	+	109004597	109004597	transcription_start_site	ELOVL family member 7, elongation of long chain fatty acids (yeast)	350	DISTAL	74559
174955	174963	NM_001122963	Gpbp1	chr13	112282399	112283256	0.756276	2.29757	1.35197	1.56059	transcription_start_site	-	112280249	112280249	transcription_start_site	GC-rich promoter binding protein 1	858	DISTAL	73274
175121	175124	NM_010560	Il6st	chr13	113251323	113251677	0.474548	1.9341	0.576609	1.0274	transcription_start_site	+	113254277	113254277	transcription_start_site	interleukin 6 signal transducer	355	DISTAL	16195
175543	175548	NM_023612	Esm1	chr13	113997089	113997655	2.45331	2.07959	1.45851	0.907706	transcription_start_site	+	113999866	113999866	transcription_start_site	endothelial cell-specific molecule 1	567	DISTAL	71690
175629	175634	NM_019960	Hspb3	chr13	114453429	114453978	0.380645	1.58769	0.897828	1.78288	transcription_start_site	-	114453867	114453867	transcription_start_site	heat shock protein 3	550	PROXIMAL	56534
175725	175730	NM_008046	Fst	chr13	115249116	115249676	1.67719	0.510692	0.890063	0.187915	transcription_start_site	-	115248938	115248938	transcription_start_site	follistatin	561	PROXIMAL	14313
175802	175804	NM_008396	Itga2	chr13	115722714	115722978	1.72328	2.60789	0.687589	1.71125	transcription_start_site	-	115722249	115722249	transcription_start_site	integrin alpha 2	265	PROXIMAL	16398
175949	175954	NM_001081009	Parp8	chr13	117814716	117815249	0.891956	1.05136	2.20624	1.55943	transcription_start_site	-	117814323	117814323	transcription_start_site	poly (ADP-ribose) polymerase family, member 8	534	PROXIMAL	52552
175962	175965	NM_001081009	Parp8	chr13	117816020	117816364	0.989696	2.35721	1.21854	1.76975	transcription_start_site	-	117814323	117814323	transcription_start_site	poly (ADP-ribose) polymerase family, member 8	345	DISTAL	52552
176077	176079	NM_008002	Fgf10	chr13	119500580	119500844	1.61075	2.01188	0.211945	1.52745	transcription_start_site	+	119503505	119503505	transcription_start_site	fibroblast growth factor 10	265	DISTAL	14165
176247	176252	NM_001039244	Gm7120	chr13	120276654	120277193	4.02034	3.52866	2.84005	1.69429	transcription_start_site	+	120276845	120276845	transcription_start_site	predicted gene 7120	540	PROXIMAL	633640
176762	176774	NM_025938	Rpp14	chr14	8912066	8913290	1.69725	3.02694	0.638432	0.722046	transcription_start_site	+	8912826	8912826	transcription_start_site	ribonuclease P 14 subunit (human)	1225	PROXIMAL	67053
177012	177018	NM_028934	4930452B06Rik	chr14	9500126	9500791	0.476684	1.87707	0.58654	0.751792	transcription_start_site	-	9498754	9498754	transcription_start_site	RIKEN cDNA 4930452B06 gene	666	DISTAL	74430
177060	177062	NM_010210	Fhit	chr14	11997117	11997377	0.601606	1.8693	1.50363	1.52654	transcription_start_site	-	11994546	11994546	transcription_start_site	fragile histidine triad gene	261	DISTAL	14198
177248	177251	NM_177813	Gm5087	chr14	14116846	14117190	1.55984	0.945367	0.597568	0.491628	transcription_start_site	-	14117152	14117152	transcription_start_site	predicted gene 5087	345	PROXIMAL	328354
177321	177323	NM_001013578	Thoc7	chr14	14793403	14793666	3.1644	2.25381	3.09288	0.912249	transcription_start_site	-	14793739	14793739	transcription_start_site	THO complex 7 homolog (Drosophila)	264	PROXIMAL	66231
177867	177871	NM_011584	Nr1d2	chr14	19072142	19072622	1.72378	1.54393	0.241259	0.469916	transcription_start_site	-	19071506	19071506	transcription_start_site	nuclear receptor subfamily 1, group D, member 2	481	DISTAL	353187
178241	178248	NM_172379	Fam149b	chr14	21164524	21165273	1.36523	2.96853	0.909115	1.44454	transcription_start_site	+	21167383	21167383	transcription_start_site	family with sequence similarity 149, member B	750	DISTAL	105428
178317	178321	NM_134081	Dnajc9	chr14	21209366	21209835	2.20494	2.70561	1.11416	0.956154	transcription_start_site	-	21208102	21208102	transcription_start_site	DnaJ (Hsp40) homolog, subfamily C, member 9	470	DISTAL	108671
178607	178612	NM_028428	Fut11	chr14	21513507	21514084	2.12242	1.14419	1.34707	0.516778	transcription_start_site	+	21514189	21514189	transcription_start_site	fucosyltransferase 11	578	PROXIMAL	73068
178932	178947	NM_017479	Myst4	chr14	22319066	22320616	3.64299	3.69082	2.51784	1.59442	transcription_start_site	+	22319075	22319075	Primary Transcript	MYST histone acetyltransferase monocytic leukemia 4	1551	PROXIMAL	54169
179148	179152	NM_145459	Zfp503	chr14	22804590	22805054	1.16055	2.77792	2.10333	2.37806	Primary Transcript	-	22803183	22808823	Primary Transcript	zinc finger protein 503	465	INTRAGENIC	218820
179224	179235	NM_028275	1700112E06Rik	chr14	22835974	22837139	1.17352	3.25535	2.38596	2.26979	transcription_start_site	+	22838933	22838933	transcription_start_site	RIKEN cDNA 1700112E06 gene	1166	DISTAL	76633
179347	179351	NM_001081247	Polr3a	chr14	25305969	25306403	1.36685	1.47046	0.629993	0.145608	transcription_start_site	-	25306268	25306268	transcription_start_site	polymerase (RNA) III (DNA directed) polypeptide A	435	PROXIMAL	218832
179468	179470	NM_175264	4931406H21Rik	chr14	26405709	26405953	0.509267	1.29699	2.13218	0.939224	transcription_start_site	+	26406289	26406289	transcription_start_site	RIKEN cDNA 4931406H21 gene	245	PROXIMAL	77592
179564	179568	NM_001101433	Zcchc24	chr14	26590802	26591279	1.13558	2.89298	1.44462	2.07106	transcription_start_site	-	26588342	26588342	transcription_start_site	zinc finger, CCHC domain containing 24	478	DISTAL	71918
179604	179618	NM_207229	Plac9	chr14	26721942	26723563	2.81301	4.33662	1.26077	1.71201	transcription_start_site	-	26722379	26722379	transcription_start_site	placenta specific 9	1622	PROXIMAL	211623
180590	180596	NM_027493	Actr8	chr14	30788684	30789336	1.7833	2.18035	1.17158	0.577451	transcription_start_site	+	30791522	30791522	transcription_start_site	ARP8 actin-related protein 8 homolog (S. cerevisiae)	653	DISTAL	56249
180678	180680	NM_019583	Il17rb	chr14	30824642	30824896	2.02963	2.20258	0.782008	1.48403	transcription_start_site	-	30822082	30822082	transcription_start_site	interleukin 17 receptor B	255	DISTAL	50905
180706	180708	NM_172264	Chdh	chr14	30833920	30834162	0.549029	0.889781	0.499898	1.61053	transcription_start_site	+	30834488	30834488	transcription_start_site	choline dehydrogenase	243	PROXIMAL	218865
180811	180813	NM_028981	Cacna1d	chr14	31304410	31304674	0.921444	2.22031	1.76417	2.20156	transcription_start_site	-	31304342	31304342	transcription_start_site	calcium channel, voltage-dependent, L type, alpha 1D subunit	265	PROXIMAL	12289
181049	181051	NM_181390	Mustn1	chr14	31689783	31690037	2.49008	2.24234	1.09092	1.81078	transcription_start_site	+	31692442	31692442	transcription_start_site	musculoskeletal, embryonic nuclear protein 1	255	DISTAL	66175
181067	181070	NM_181390	Mustn1	chr14	31691635	31692007	2.43291	1.42374	0.910923	1.22552	transcription_start_site	+	31692442	31692442	transcription_start_site	musculoskeletal, embryonic nuclear protein 1	373	PROXIMAL	66175
181185	181187	NM_011849	Nek4	chr14	31763436	31763730	2.38711	3.15237	0.695421	1.09582	transcription_start_site	+	31764673	31764673	transcription_start_site	NIMA (never in mitosis gene a)-related expressed kinase 4	295	DISTAL	23955
181237	181241	NM_029626	Glt8d1	chr14	31815575	31816024	1.39008	2.21975	1.06317	0.672339	transcription_start_site	+	31814891	31814891	transcription_start_site	glycosyltransferase 8 domain containing 1	450	INTRAGENIC	76485
181319	181326	NR_024069	2010107H07Rik	chr14	31942093	31942833	1.19293	1.12831	0.457524	0.0102709	transcription_start_site	-	31942109	31942109	transcription_start_site	RIKEN cDNA 2010107H07 gene	741	PROXIMAL	66487
181364	181367	NM_027289	Nt5dc2	chr14	31946601	31946930	2.70944	4.70386	4.13477	5.95072	transcription_start_site	+	31948038	31948038	transcription_start_site	5'-nucleotidase domain containing 2	330	DISTAL	70021
181482	181487	NM_001025379	Sema3g	chr14	32028507	32029051	2.606	2.84113	2.72513	1.28805	transcription_start_site	+	32031058	32031058	transcription_start_site	sema domain, immunoglobulin domain (Ig), short basic domain, secreted, (semaphorin) 3G	545	DISTAL	218877
181506	181509	NM_001025379	Sema3g	chr14	32031037	32031381	0.78311	1.28106	1.40949	2.19622	transcription_start_site	+	32031058	32031058	transcription_start_site	sema domain, immunoglobulin domain (Ig), short basic domain, secreted, (semaphorin) 3G	345	PROXIMAL	218877
181622	181625	NM_011894	Sh3bp5	chr14	32250243	32250622	1.06052	1.93488	1.4764	2.30783	transcription_start_site	-	32249219	32249219	transcription_start_site	SH3-domain binding protein 5 (BTK-associated)	380	DISTAL	24056
181965	181970	NM_001033988	Ncoa4	chr14	32971239	32971770	0.885287	2.21611	0.338185	0.753392	transcription_start_site	+	32973077	32973077	transcription_start_site	nuclear receptor coactivator 4	532	DISTAL	27057
182173	182182	NM_009891	Chat	chr14	33278817	33279766	1.27261	1.17817	1.13902	0.0113338	transcription_start_site	-	33279095	33279095	transcription_start_site	choline acetyltransferase	950	PROXIMAL	12647
182278	182282	NM_178791	E130203B14Rik	chr14	33667331	33667792	0.99677	1.872	0.823293	2.14328	transcription_start_site	+	33669941	33669941	transcription_start_site	RIKEN cDNA E130203B14 gene	462	DISTAL	320736
182400	182403	NM_153800	Arhgap22	chr14	34028557	34028936	0.493936	0.321515	0.60506	1.74251	transcription_start_site	+	34030008	34030008	transcription_start_site	Rho GTPase activating protein 22	380	DISTAL	239027
182520	182522	NM_145741	Gdf10	chr14	34734814	34735087	1.2538	1.02381	1.25493	2.88312	transcription_start_site	+	34736772	34736772	transcription_start_site	growth differentiation factor 10	274	DISTAL	14560
182566	182568	NM_019506	Gdf2	chr14	34753464	34753713	2.70937	3.3087	1.28361	2.15089	transcription_start_site	+	34754224	34754224	transcription_start_site	growth differentiation factor 2	250	DISTAL	12165
182587	182590	NM_015745	Rbp3	chr14	34765460	34765814	1.53761	1.96672	0.477645	0.778728	transcription_start_site	+	34767207	34767207	transcription_start_site	retinol binding protein 3, interstitial	355	DISTAL	19661
182692	182700	NM_172808	Antxrl	chr14	34865849	34866719	3.19459	2.12461	2.64463	1.53157	transcription_start_site	+	34866655	34866655	transcription_start_site	anthrax toxin receptor-like	871	PROXIMAL	239029
182745	182753	NM_008919	Ppyr1	chr14	34964888	34965737	1.94565	1.99906	1.06482	0.648452	transcription_start_site	-	34965605	34965605	transcription_start_site	pancreatic polypeptide receptor 1	850	PROXIMAL	19065
183137	183143	NM_001128599	Opn4	chr14	35415119	35415763	1.94224	3.55926	3.926	3.95324	transcription_start_site	-	35413328	35413328	transcription_start_site	opsin 4 (melanopsin)	645	DISTAL	30044
183405	183407	NM_021340	Rgr	chr14	37864691	37864944	3.22968	3.21781	2.24709	0.996987	transcription_start_site	-	37862150	37862150	transcription_start_site	retinal G protein coupled receptor	254	DISTAL	57811
183430	183435	NM_146245	Lrit1	chr14	37867414	37867968	1.36446	2.07166	1.29244	0.968281	transcription_start_site	+	37868015	37868015	transcription_start_site	leucine-rich repeat, immunoglobulin-like and transmembrane domains 1	555	PROXIMAL	239037
183545	183547	NM_008734	Nrg3	chr14	40285216	40285445	2.57136	1.62776	2.28789	1.11836	Primary Transcript	-	39183612	40286376	transcription_start_site	neuregulin 3	230	INTRAGENIC	18183
183891	183893	seq_id=chr14:43800469-43801169;probe_id=CHR14FS043800669;count=4	0	chr14	43800669	43800893	2.21907	1.9874	1.06321	1.7144	CpG Islands	.	43800703	43800935	CpG Islands	0	225	INTERGENIC	0
184524	184528	NM_001099324	Gm15217	chr14	47000138	47000611	0.639979	2.4672	1.05612	2.45954	transcription_start_site	+	46999141	46999141	Primary Transcript	predicted gene 15217	474	INTRAGENIC	100041724
184709	184713	NM_001037221	Samd4	chr14	47500301	47500755	0.0837894	1.53156	0.0852846	0.386037	transcription_start_site	+	47502641	47502641	transcription_start_site	sterile alpha motif domain containing 4	455	DISTAL	74480
184726	184736	NM_001037221	Samd4	chr14	47501981	47503046	1.56039	0.871157	2.54312	1.09686	transcription_start_site	+	47502641	47502641	transcription_start_site	sterile alpha motif domain containing 4	1066	PROXIMAL	74480
184878	184882	NM_001145953	Lgals3	chr14	47990895	47991356	2.25359	2.6698	1.02794	1.60308	transcription_start_site	+	47993534	47993534	transcription_start_site	lectin, galactose binding, soluble 3	462	DISTAL	16854
184902	184911	NM_001145953	Lgals3	chr14	47993335	47994286	2.36499	2.17231	1.72439	0.84204	transcription_start_site	+	47993534	47993534	transcription_start_site	lectin, galactose binding, soluble 3	952	PROXIMAL	16854
184942	184946	NM_144553	Dlgap5	chr14	48040516	48041068	2.20835	1.36271	0.696748	1.31312	transcription_start_site	-	48038082	48038082	transcription_start_site	discs, large (Drosophila) homolog-associated protein 5	553	DISTAL	218977
185107	185109	NR_003630	Gm6498	chr14	48816668	48816927	1.45836	2.3763	0.649174	0.854651	transcription_start_site	+	48818390	48818390	transcription_start_site	glyceraldehyde-3-phosphate dehydrogenase pseudogene	260	DISTAL	624367
186558	186566	NM_013632	Pnp	chr14	51563793	51564654	1.79685	1.26432	1.22531	0.941862	transcription_start_site	+	51563977	51563977	transcription_start_site	purine-nucleoside phosphorylase	862	PROXIMAL	18950
186712	186716	NM_001011875	Rnase12	chr14	51676871	51677323	2.38379	0.951189	1.00604	1.36371	transcription_start_site	-	51676895	51676895	transcription_start_site	ribonuclease, RNase A family, 12 (non-active)	453	PROXIMAL	497106
186908	186911	NM_030098	Rnase6	chr14	51748353	51748731	1.99664	1.93652	0.747197	1.94633	transcription_start_site	+	51748764	51748764	transcription_start_site	ribonuclease, RNase A family, 6	379	PROXIMAL	78416
187367	187374	NM_001039676	Slc39a2	chr14	52510348	52511098	4.62692	5.39058	1.99445	4.18382	transcription_start_site	+	52513284	52513284	transcription_start_site	solute carrier family 39 (zinc transporter), member 2	751	DISTAL	214922
187387	187390	NM_001039676	Slc39a2	chr14	52512498	52512970	1.41677	1.92581	1.30534	1.66339	transcription_start_site	+	52513284	52513284	transcription_start_site	solute carrier family 39 (zinc transporter), member 2	473	PROXIMAL	214922
187552	187560	NM_001033805	G630016D24Rik	chr14	52633602	52634455	2.58162	1.40521	3.05909	1.12988	transcription_start_site	+	52636539	52636539	transcription_start_site	RIKEN cDNA G630016D24 gene	854	DISTAL	619301
187831	187834	NM_172601	Rab2b	chr14	52899885	52900252	1.1602	1.35385	0.044709	0.375137	transcription_start_site	-	52899004	52899004	transcription_start_site	RAB2B, member RAS oncogene family	368	DISTAL	76338
187955	187959	NM_146432	Olfr1512	chr14	52993968	52994422	0.657968	0.815366	0.599364	2.16019	transcription_start_site	-	52992726	52992726	transcription_start_site	olfactory receptor 1512	455	DISTAL	258424
188436	188438	NM_080726	Rem2	chr14	55094000	55094229	2.05271	1.83219	1.11254	0.78987	transcription_start_site	+	55094936	55094936	transcription_start_site	rad and gem related GTP binding protein 2	230	DISTAL	140743
188508	188510	NM_145462	Haus4	chr14	55174140	55174386	1.80566	1.63773	0.657916	0.785868	transcription_start_site	-	55173173	55173173	transcription_start_site	HAUS augmin-like complex, subunit 4	247	DISTAL	219072
188515	188518	NM_145462	Haus4	chr14	55174936	55175290	2.02931	2.36099	0.831342	1.45409	transcription_start_site	-	55173173	55173173	transcription_start_site	HAUS augmin-like complex, subunit 4	355	DISTAL	219072
188552	188557	NM_010590	Jub	chr14	55197053	55197719	2.19617	1.54706	0.688437	0.878634	transcription_start_site	-	55196253	55196253	transcription_start_site	ajuba	667	DISTAL	16475
188591	188598	NM_028890	4931414P19Rik	chr14	55224619	55225377	0.554275	1.68081	0.466114	0.770189	transcription_start_site	-	55224745	55224745	transcription_start_site	RIKEN cDNA 4931414P19 gene	759	PROXIMAL	74359
188650	188652	NM_175204	Psmb11	chr14	55241190	55241452	3.40031	2.7193	1.49118	2.28695	transcription_start_site	+	55244149	55244149	transcription_start_site	proteasome (prosome, macropain) subunit, beta type, 11	263	DISTAL	73902
188698	188705	NM_199470	Cdh24	chr14	55260286	55261020	2.52688	3.79901	2.10052	1.10259	transcription_start_site	-	55260155	55260155	transcription_start_site	cadherin-like 24	735	PROXIMAL	239096
188779	188785	NM_021437	1700123O20Rik	chr14	55304183	55304819	1.31706	0.887029	0.350638	0.036342	transcription_start_site	+	55305052	55305052	transcription_start_site	RIKEN cDNA 1700123O20 gene	637	PROXIMAL	58248
188839	188841	NM_207131	Cebpe	chr14	55331777	55332041	2.21439	2.46656	0.594753	1.40473	transcription_start_site	-	55331011	55331011	transcription_start_site	CCAAT/enhancer binding protein (C/EBP), epsilon	265	DISTAL	110794
188883	188886	NM_016972	Slc7a8	chr14	55402340	55402673	1.85402	1.8303	0.328152	2.49225	transcription_start_site	-	55400723	55400723	transcription_start_site	solute carrier family 7 (cationic amino acid transporter, y+ system), member 8	334	DISTAL	50934
189041	189044	NM_021551	Slc22a17	chr14	55533041	55533370	1.44456	2.95077	1.50067	2.65442	transcription_start_site	-	55531915	55531915	transcription_start_site	solute carrier family 22 (organic cation transporter), member 17	330	DISTAL	59049
189077	189089	NM_010112	Efs	chr14	55545838	55547122	2.46367	2.15079	1.01923	1.50198	transcription_start_site	-	55544751	55544751	transcription_start_site	embryonal Fyn-associated substrate	1285	DISTAL	13644
189102	189106	NM_080729	Il25	chr14	55549269	55549738	2.24246	1.67208	1.2277	0.827336	transcription_start_site	+	55551607	55551607	transcription_start_site	interleukin 25	470	DISTAL	140806
189145	189148	NM_026066	Cmtm5	chr14	55553666	55554020	3.31197	3.27119	1.41451	2.3733	transcription_start_site	+	55555306	55555306	transcription_start_site	CKLF-like MARVEL transmembrane domain containing 5	355	DISTAL	67272
189332	189334	NM_153083	Thtpa	chr14	55712506	55712745	1.36909	2.15875	0.676314	1.32686	transcription_start_site	+	55713671	55713671	transcription_start_site	thiamine triphosphatase	240	DISTAL	105663
189744	189749	NM_011189	Psme1	chr14	56195654	56196323	2.63382	3.59234	1.03072	2.17546	transcription_start_site	+	56197330	56197330	transcription_start_site	proteasome (prosome, macropain) 28 subunit, alpha	670	DISTAL	19186
189768	189771	NM_033146	Fam158a	chr14	56203654	56204018	1.0224	2.82268	2.01846	0.519872	transcription_start_site	-	56204091	56204091	transcription_start_site	family with sequence similarity 158, member A	365	PROXIMAL	85308
189867	189874	NM_001159417	Irf9	chr14	56222082	56222831	3.84512	3.65515	2.77504	1.22389	transcription_start_site	+	56222821	56222821	transcription_start_site	interferon regulatory factor 9	750	PROXIMAL	16391
189991	189994	NM_027673	Tssk4	chr14	56266666	56267074	2.74066	3.41264	1.23553	2.84703	transcription_start_site	+	56269018	56269018	transcription_start_site	testis-specific serine kinase 4	409	DISTAL	71099
190180	190184	NM_019519	Rabggta	chr14	56340676	56341140	1.09182	2.18711	0.919559	0.286155	transcription_start_site	-	56341013	56341013	transcription_start_site	Rab geranylgeranyl transferase, a subunit	465	PROXIMAL	56187
190206	190208	NM_019519	Rabggta	chr14	56343497	56343758	2.4497	2.13891	0.9858	1.3793	transcription_start_site	-	56341013	56341013	transcription_start_site	Rab geranylgeranyl transferase, a subunit	262	DISTAL	56187
190227	190232	NM_026403	2610027L16Rik	chr14	56363173	56363743	0.827089	2.47707	0.678072	0.955827	transcription_start_site	+	56364529	56364529	transcription_start_site	RIKEN cDNA 2610027L16 gene	571	DISTAL	67842
190315	190318	NM_008519	Ltb4r1	chr14	56382347	56382853	2.90124	2.28876	1.74522	2.06079	transcription_start_site	+	56384798	56384798	transcription_start_site	leukotriene B4 receptor 1	507	DISTAL	16995
190395	190398	NM_019955	Ripk3	chr14	56407583	56407957	0.261321	1.26371	0.103997	0.429106	transcription_start_site	-	56407623	56407623	transcription_start_site	receptor-interacting serine-threonine kinase 3	375	PROXIMAL	56532
190650	190652	NR_002889	Gm5801	chr14	56631476	56631725	1.81798	1.56483	0.634326	2.1241	transcription_start_site	-	56630317	56630317	transcription_start_site	ubiquitin-conjugating enzyme E2, J2 homolog pseudogene	250	DISTAL	545056
190836	190842	NM_007800	Ctsg	chr14	56720696	56721320	1.69783	1.27282	0.703796	0.224331	transcription_start_site	-	56721411	56721411	transcription_start_site	cathepsin G	625	PROXIMAL	13035
190983	190985	NM_153052	Gzmn	chr14	56793017	56793247	2.18003	2.16407	1.04615	2.79807	transcription_start_site	-	56793433	56793433	transcription_start_site	granzyme N	231	INTRAGENIC	245839
191066	191069	NM_013542	Gzmb	chr14	56880758	56881127	0.446427	0.569261	1.54143	0.512394	transcription_start_site	-	56881097	56881097	transcription_start_site	granzyme B	370	PROXIMAL	14939
191277	191279	NM_025682	Pspc1	chr14	57398694	57398958	0.469307	1.78737	0.269589	1.74958	transcription_start_site	-	57397153	57397153	transcription_start_site	paraspeckle protein 1	265	DISTAL	66645
191342	191346	NM_029498	Zmym2	chr14	57505316	57505745	1.57285	0.488582	0.932806	0.0945216	transcription_start_site	+	57506630	57506630	transcription_start_site	zinc finger, MYM-type 2	430	DISTAL	76007
191502	191505	NM_001010937	Gjb6	chr14	57753973	57754337	0.977229	2.43101	1.73851	2.03548	transcription_start_site	-	57752414	57752414	transcription_start_site	gap junction protein, beta 6	365	DISTAL	14623
191787	191789	NM_009119	Sap18	chr14	58415238	58415477	0.547365	0.654959	0.832561	2.10125	transcription_start_site	+	58417025	58417025	transcription_start_site	Sin3-associated polypeptide 18	240	DISTAL	20220
192097	192099	NM_199015	D14Ertd668e	chr14	59984354	59984598	1.13052	0.121459	0.33603	0.820655	transcription_start_site	-	59984280	59984280	transcription_start_site	DNA segment, Chr 14, ERATO Doi 668, expressed	245	PROXIMAL	219132
192407	192412	NM_183175	C1qtnf9	chr14	61384418	61384967	1.8366	1.70026	1.01991	0.531532	transcription_start_site	+	61386970	61386970	transcription_start_site	C1q and tumor necrosis factor related protein 9	550	DISTAL	239126
192434	192437	NM_183175	C1qtnf9	chr14	61387207	61387676	1.83486	2.46982	0.549856	1.31889	transcription_start_site	+	61386970	61386970	transcription_start_site	C1q and tumor necrosis factor related protein 9	470	INTRAGENIC	239126
192594	192602	NM_177337	Arl11	chr14	61925829	61926678	0.477892	0.439571	0.596604	1.69074	transcription_start_site	+	61928589	61928589	transcription_start_site	ADP-ribosylation factor-like 11	850	DISTAL	219144
192620	192628	NM_177337	Arl11	chr14	61928480	61929349	1.68603	2.48742	2.72673	3.27917	transcription_start_site	+	61928589	61928589	transcription_start_site	ADP-ribosylation factor-like 11	870	PROXIMAL	219144
192746	192748	NM_023233	Trim13	chr14	62217031	62217294	1.12604	2.21541	0.994534	2.8383	transcription_start_site	+	62218392	62218392	transcription_start_site	tripartite motif-containing 13	264	DISTAL	66597
192824	192828	seq_id=chr14:62300266-62301973;probe_id=CHR14FS062300816;count=1	0	chr14	62300816	62301243	1.45597	0.79449	0.681485	0.0169524	CpG Islands	.	62300266	62301973	CpG Islands	0	428	INTERGENIC	0
192843	192848	seq_id=chr14:62308243-62308943;probe_id=CHR14FS062308258;count=1	0	chr14	62308258	62308797	0.421803	1.68791	1.15691	1.94402	CpG Islands	.	62308287	62308899	CpG Islands	0	540	INTERGENIC	0
192928	192930	NM_172810	Gucy1b2	chr14	63075115	63075364	1.3663	2.72739	2.00105	3.08862	transcription_start_site	-	63075126	63075126	transcription_start_site	guanylate cyclase 1, soluble, beta 2	250	PROXIMAL	239134
193078	193081	NM_001039125	Defb47	chr14	63614824	63615166	0.727586	1.89756	1.27036	0.9635	transcription_start_site	+	63616938	63616938	transcription_start_site	defensin beta 47	343	DISTAL	654465
193130	193133	NM_001039121	Defb43	chr14	63630206	63630574	1.52193	2.26604	0.40748	1.85222	transcription_start_site	+	63630607	63630607	transcription_start_site	defensin beta 43	369	PROXIMAL	654458
193620	193622	NM_011446	Sox7	chr14	64560848	64561102	0.168076	0.835009	1.60185	1.67683	transcription_start_site	+	64562542	64562542	transcription_start_site	SRY-box containing gene 7	255	DISTAL	20680
193743	193746	NM_028525	Prss52	chr14	64720767	64721106	1.37494	1.99077	1.44524	2.80115	transcription_start_site	+	64723159	64723159	transcription_start_site	protease, serine, 52	340	DISTAL	73382
193928	193930	NM_018788	Extl3	chr14	65698719	65698948	1.33795	2.82678	2.27598	1.66911	transcription_start_site	-	65699312	65699312	transcription_start_site	exostoses (multiple)-like 3	230	INTRAGENIC	54616
193969	193974	seq_id=chr14:65768387-65769088;probe_id=CHR14FS065768394;count=1	0	chr14	65768394	65768953	3.52225	2.87368	2.32738	1.66312	CpG Islands	.	65768405	65769070	CpG Islands	0	560	INTERGENIC	0
194031	194036	seq_id=chr14:65962291-65962992;probe_id=CHR14FS065962395;count=1	0	chr14	65962395	65962944	2.03008	1.96753	2.03808	0.812851	CpG Islands	.	65962297	65962986	CpG Islands	0	550	INTERGENIC	0
194278	194280	NM_172604	Scara3	chr14	66573882	66574216	1.27419	1.43667	1.29307	3.23675	transcription_start_site	-	66572581	66572581	transcription_start_site	scavenger receptor class A, member 3	335	DISTAL	219151
194288	194292	NM_172604	Scara3	chr14	66575003	66575462	2.78014	2.70523	1.55094	1.30158	transcription_start_site	-	66572581	66572581	transcription_start_site	scavenger receptor class A, member 3	460	DISTAL	219151
194299	194301	NM_013492	Clu	chr14	66584910	66585159	3.07237	3.47329	1.33952	2.99595	transcription_start_site	+	66587319	66587319	transcription_start_site	clusterin	250	DISTAL	12759
194449	194453	NM_144803	Chrna2	chr14	66757739	66758198	2.41882	3.41072	1.2839	1.8	transcription_start_site	+	66759796	66759796	transcription_start_site	cholinergic receptor, nicotinic, alpha polypeptide 2 (neuronal)	460	DISTAL	110902
194734	194741	NM_028032	Ppp2r2a	chr14	67690851	67691587	1.61322	1.54929	1.2667	0.141871	transcription_start_site	-	67691266	67691266	transcription_start_site	protein phosphatase 2 (formerly 2A), regulatory subunit B (PR 52), alpha isoform	737	PROXIMAL	71978
194832	194836	NM_001037931	Gm6878	chr14	67934271	67934719	2.57061	1.73234	1.12403	2.099	transcription_start_site	-	67933548	67933548	transcription_start_site	predicted gene 6878	449	DISTAL	628416
194972	194974	NM_177780	Dock5	chr14	68553825	68554066	2.35939	2.22478	0.965479	1.769	transcription_start_site	-	68551629	68551629	transcription_start_site	dedicator of cytokinesis 5	242	DISTAL	68813
195032	195034	NM_008691	Nefm	chr14	68743254	68743514	2.11063	0.692734	0.916988	0.311464	transcription_start_site	-	68743061	68743061	transcription_start_site	neurofilament, medium polypeptide	261	PROXIMAL	18040
195297	195305	NM_026331	Slc25a37	chr14	69904463	69905331	0.924143	2.25072	0.261703	0.957347	transcription_start_site	-	69903160	69903160	transcription_start_site	solute carrier family 25, member 37	869	DISTAL	67712
195393	195395	NM_033325	Loxl2	chr14	70007468	70007697	1.22042	1.23575	1.89819	2.7101	transcription_start_site	+	70009282	70009282	transcription_start_site	lysyl oxidase-like 2	230	DISTAL	94352
195511	195516	NM_020275	Tnfrsf10b	chr14	70167174	70167713	1.78217	2.16264	1.38293	0.527756	transcription_start_site	+	70167335	70167335	transcription_start_site	tumor necrosis factor receptor superfamily, member 10b	540	PROXIMAL	21933
195573	195576	NM_028526	Pebp4	chr14	70238583	70238926	2.27627	1.45335	0.928173	0.888928	transcription_start_site	+	70240226	70240226	transcription_start_site	phosphatidylethanolamine binding protein 4	344	DISTAL	73523
195639	195646	NM_018781	Egr3	chr14	70478666	70479415	1.61103	4.19593	3.63168	3.77372	Primary Transcript	+	70477251	70479964	Primary Transcript	early growth response 3	750	INTRAGENIC	13655
195693	195696	NM_146055	2610301G19Rik	chr14	70553070	70553419	1.95141	1.3637	2.12105	0.920044	transcription_start_site	-	70553598	70553598	transcription_start_site	RIKEN cDNA 2610301G19 gene	350	INTRAGENIC	219158
195709	195715	NM_146055	2610301G19Rik	chr14	70554675	70555319	2.80634	3.24949	0.916755	1.39514	transcription_start_site	-	70553598	70553598	transcription_start_site	RIKEN cDNA 2610301G19 gene	645	DISTAL	219158
195720	195723	NM_146055	2610301G19Rik	chr14	70555937	70556301	3.63131	3.97257	3.64898	1.77973	transcription_start_site	-	70553598	70553598	transcription_start_site	RIKEN cDNA 2610301G19 gene	365	DISTAL	219158
195741	195746	NM_001112735	9930012K11Rik	chr14	70560047	70560612	2.74882	1.83542	1.39916	1.21129	transcription_start_site	-	70559309	70559309	transcription_start_site	RIKEN cDNA 9930012K11 gene	566	DISTAL	268759
195922	195926	NM_001135151	Slc39a14	chr14	70750676	70751130	2.35276	1.80496	1.7757	0.817294	transcription_start_site	-	70751231	70751231	transcription_start_site	solute carrier family 39 (zinc transporter), member 14	455	INTRAGENIC	213053
196201	196204	NM_021877	Hr	chr14	70951104	70951453	2.99975	2.13639	2.95549	1.28075	transcription_start_site	+	70953862	70953862	transcription_start_site	hairless	350	DISTAL	15460
196211	196216	NM_021877	Hr	chr14	70952115	70952654	3.65354	3.27079	1.52114	1.86684	transcription_start_site	+	70953862	70953862	transcription_start_site	hairless	540	DISTAL	15460
196279	196283	seq_id=chr14:70998948-70999648;probe_id=CHR14FS070999149;count=1	0	chr14	70999149	70999613	2.24328	2.50219	2.39281	0.748348	CpG Islands	.	70999145	70999451	CpG Islands	0	465	INTERGENIC	0
196465	196468	NM_010071	Dok2	chr14	71173999	71174348	2.51171	2.57145	1.24925	1.19032	transcription_start_site	+	71174187	71174187	transcription_start_site	docking protein 2	350	PROXIMAL	13449
196694	196696	NM_009029	Rb1	chr14	73727508	73727777	1.10146	2.0328	1.0631	2.18374	transcription_start_site	-	73725598	73725598	transcription_start_site	retinoblastoma 1	270	DISTAL	19645
197039	197041	NM_019775	Cpb2	chr14	75642484	75642745	1.20555	2.46424	1.35103	2.00577	transcription_start_site	+	75642093	75642093	transcription_start_site	carboxypeptidase B2 (plasma)	262	INTRAGENIC	56373
197250	197261	NR_002218	Tpt1p	chr14	76247687	76248864	1.54252	1.96874	0.579311	0.400225	transcription_start_site	-	76248105	76248105	transcription_start_site	tumor protein, translationally-controlled 1 pseudogene	1178	PROXIMAL	497210
197607	197609	NM_001037935	Gm6994	chr14	77908897	77909156	1.20872	1.70241	0.9259	3.06729	transcription_start_site	-	77906675	77906675	transcription_start_site	predicted gene 6994	260	DISTAL	629678
197664	197666	NM_025384	Dnajc15	chr14	78275584	78275813	1.56763	1.66477	0.407106	0.847738	transcription_start_site	-	78274724	78274724	transcription_start_site	DnaJ (Hsp40) homolog, subfamily C, member 15	230	DISTAL	66148
197887	197899	NM_001033215	AU017455	chr14	79647709	79648959	1.55372	2.63944	1.14547	2.50048	transcription_start_site	-	79647103	79647103	transcription_start_site	expressed sequence AU017455	1251	DISTAL	105590
198068	198073	NM_001034882	Gm5465	chr14	79851816	79852355	2.78324	3.32496	2.46211	1.25253	transcription_start_site	+	79851641	79851641	transcription_start_site	predicted gene 5465	540	INTRAGENIC	432879
198124	198128	NM_018765	Wbp4	chr14	79883393	79883847	2.90297	2.43933	1.96886	0.877582	transcription_start_site	-	79881075	79881075	transcription_start_site	WW domain binding protein 4	455	DISTAL	22380
198275	198278	NM_001030294	Olfm4	chr14	80399967	80400306	2.07222	1.45867	1.0233	1.09222	transcription_start_site	+	80400108	80400108	transcription_start_site	olfactomedin 4	340	PROXIMAL	380924
198590	198592	NM_001038610	Dach1	chr14	98568025	98568279	1.81772	1.22419	1.82091	0.623504	transcription_start_site	-	98568762	98568762	transcription_start_site	dachshund 1 (Drosophila)	255	INTRAGENIC	13134
199132	199137	NM_207215	Mycbp2	chr14	103745389	103745948	1.73412	1.08295	1.55014	0.344386	transcription_start_site	-	103746017	103746017	transcription_start_site	MYC binding protein 2	560	PROXIMAL	105689
199379	199386	NM_134077	Rbm26	chr14	105577709	105578504	2.45342	3.23602	1.00775	1.63258	transcription_start_site	-	105576544	105576544	transcription_start_site	RNA binding motif protein 26	796	DISTAL	74213
199737	199745	NM_010024	Dct	chr14	118451351	118452219	2.31825	3.9212	1.29021	0.759659	transcription_start_site	-	118451468	118451468	transcription_start_site	dopachrome tautomerase	869	PROXIMAL	13190
199997	199999	NM_023878	Cldn10a	chr14	119184806	119185065	3.09793	2.90221	2.82071	1.45587	transcription_start_site	+	119187092	119187092	transcription_start_site	claudin 10A	260	DISTAL	58187
200015	200019	NM_023878	Cldn10a	chr14	119186721	119187166	0.723161	2.04988	0.723087	0.631251	transcription_start_site	+	119187092	119187092	transcription_start_site	claudin 10A	446	PROXIMAL	58187
200049	200053	NM_021386	Cldn10a	chr14	119253461	119253905	0.777741	1.05565	2.16789	1.52992	transcription_start_site	+	119254171	119254171	transcription_start_site	claudin 10A	445	PROXIMAL	58187
200439	200443	NM_145465	Stk24	chr14	121780515	121780986	0.591043	0.388093	1.6226	0.84324	transcription_start_site	-	121778452	121778452	transcription_start_site	serine/threonine kinase 24 (STE20 homolog, yeast)	472	DISTAL	223255
200449	200454	NM_053079	Slc15a1	chr14	121903858	121904407	2.45219	3.29885	2.07929	1.15531	transcription_start_site	-	121904476	121904476	transcription_start_site	solute carrier family 15 (oligopeptide transporter), member 1	550	PROXIMAL	56643
200647	200649	NM_182806	Gpr18	chr14	122316721	122316970	1.84302	1.86048	1.44049	0.719132	transcription_start_site	-	122314996	122314996	transcription_start_site	G protein-coupled receptor 18	250	DISTAL	110168
200668	200670	NM_183031	Gpr183	chr14	122364745	122364985	0.508535	0.882432	0.663277	1.80564	transcription_start_site	-	122364415	122364415	transcription_start_site	G protein-coupled receptor 183	241	PROXIMAL	321019
201271	201285	NM_010284	Ghr	chr15	3534434	3535865	0.428946	1.18938	0.616598	1.83214	transcription_start_site	-	3533230	3533230	transcription_start_site	growth hormone receptor	1432	DISTAL	14600
201512	201515	NM_001013367	Prkaa1	chr15	5092025	5092387	1.6895	1.47283	0.70798	0.424627	transcription_start_site	+	5093860	5093860	transcription_start_site	protein kinase, AMP-activated, alpha 1 catalytic subunit	363	DISTAL	105787
201609	201611	NM_008965	Ptger4	chr15	5195788	5196035	0.779966	1.35128	0.505503	2.06474	transcription_start_site	-	5193831	5193831	transcription_start_site	prostaglandin E receptor 4 (subtype EP4)	248	DISTAL	19219
201743	201755	NM_011815	Fyb	chr15	6528739	6530019	3.01573	2.81821	1.27701	1.66241	transcription_start_site	+	6529870	6529870	transcription_start_site	FYN binding protein	1281	PROXIMAL	23880
201890	201894	NM_013584	Lifr	chr15	7088989	7089463	2.42891	2.86278	1.10023	1.78631	transcription_start_site	+	7090541	7090541	transcription_start_site	leukemia inhibitory factor receptor	475	DISTAL	16880
202194	202196	NM_198024	Ranbp3l	chr15	8918582	8918816	2.41002	2.32633	1.19325	2.16846	transcription_start_site	+	8918118	8918118	transcription_start_site	RAN binding protein 3-like	235	INTRAGENIC	223332
202209	202211	NM_001085410	1110020G09Rik	chr15	8999322	8999750	1.76678	1.53389	0.647169	0.881038	transcription_start_site	+	9001008	9001008	transcription_start_site	RIKEN cDNA 1110020G09 gene	429	DISTAL	68646
202456	202461	NM_011169	Prlr	chr15	10105507	10106065	2.3933	2.1602	1.14162	1.15377	transcription_start_site	+	10107409	10107409	transcription_start_site	prolactin receptor	559	DISTAL	19116
202489	202497	NM_001031851	Agxt2	chr15	10287401	10288250	1.35989	2.40483	1.3609	2.22451	transcription_start_site	+	10288333	10288333	transcription_start_site	alanine-glyoxylate aminotransferase 2	850	PROXIMAL	268782
202545	202548	NM_011232	Rad1	chr15	10413651	10414124	2.06889	3.06151	1.54407	0.840619	transcription_start_site	+	10415788	10415788	transcription_start_site	RAD1 homolog (S. pombe)	474	DISTAL	19355
202593	202597	NM_030690	Rai14	chr15	10642557	10643021	0.94677	1.84002	1.59976	2.45027	transcription_start_site	-	10643295	10643295	transcription_start_site	retinoic acid induced 14	465	INTRAGENIC	75646
202786	202792	NM_175501	Adamts12	chr15	10992281	10992930	2.08	3.10384	0.65855	1.49193	transcription_start_site	+	10994544	10994544	transcription_start_site	a disintegrin-like and metallopeptidase (reprolysin type) with thrombospondin type 1 motif, 12	650	DISTAL	239337
202996	203002	NM_025673	Golph3	chr15	12249340	12249967	0.581905	1.39096	0.961889	2.46608	transcription_start_site	+	12251250	12251250	transcription_start_site	golgi phosphoprotein 3	628	DISTAL	66629
203241	203243	NM_022816	Acot10	chr15	20596086	20596329	1.27642	0.70837	0.687589	0.175941	transcription_start_site	-	20596505	20596505	transcription_start_site	acyl-CoA thioesterase 10	244	INTRAGENIC	64833
203371	203379	NM_027395	Basp1	chr15	25342885	25343717	3.48819	2.93398	1.91099	1.30804	transcription_start_site	-	25343519	25343519	transcription_start_site	brain abundant, membrane attached signal protein 1	833	PROXIMAL	70350
203476	203478	NM_001034851	Fam134b	chr15	25771743	25772015	1.02443	2.45077	1.14736	1.74062	transcription_start_site	+	25773018	25773018	transcription_start_site	family with sequence similarity 134, member B	273	DISTAL	66270
203715	203718	NM_198301	Fam105a	chr15	27610716	27611065	1.67147	1.22813	1.03389	0.212375	transcription_start_site	-	27611253	27611253	transcription_start_site	family with sequence similarity 105, member A	350	INTRAGENIC	223433
203744	203746	NM_198301	Fam105a	chr15	27613917	27614236	2.36214	2.57992	1.08887	2.44596	transcription_start_site	-	27611253	27611253	transcription_start_site	family with sequence similarity 105, member A	320	DISTAL	223433
203802	203805	NM_001081302	Trio	chr15	27957925	27958279	0.80715	1.34997	0.622911	1.84482	transcription_start_site	-	27955603	27955603	transcription_start_site	triple functional domain (PTPRF interacting)	355	DISTAL	223435
203815	203820	NM_133365	Dnahc5	chr15	28131185	28131759	1.49254	2.19329	0.368707	1.0498	transcription_start_site	+	28133520	28133520	transcription_start_site	dynein, axonemal, heavy chain 5	575	DISTAL	110082
203950	203956	NM_027496	Ankrd33b	chr15	31298574	31299371	1.16932	1.28575	0.902134	2.41099	transcription_start_site	-	31297320	31297320	transcription_start_site	ankyrin repeat domain 33B	798	DISTAL	67434
204113	204118	NM_007637	Cct5	chr15	31533985	31534543	1.98959	1.74355	0.584428	0.873251	transcription_start_site	-	31531559	31531559	transcription_start_site	chaperonin containing Tcp1, subunit 5 (epsilon)	559	DISTAL	12465
204869	204873	NM_013923	Rnf19a	chr15	36214804	36215265	3.17179	3.48424	1.95583	1.4743	transcription_start_site	-	36212902	36212902	transcription_start_site	ring finger protein 19A	462	DISTAL	30945
205097	205104	NM_026496	Grhl2	chr15	37160849	37161604	0.983358	1.38424	0.522418	2.41419	transcription_start_site	+	37163001	37163001	transcription_start_site	grainyhead-like 2 (Drosophila)	756	DISTAL	252973
205168	205174	NM_134094	Ncald	chr15	37724199	37724859	0.916969	2.05488	0.534884	1.44555	transcription_start_site	-	37722162	37722162	transcription_start_site	neurocalcin delta	661	DISTAL	52589
205213	205218	NM_001112721	Ubr5	chr15	38007747	38008297	1.82575	0.894938	1.07583	0.30879	transcription_start_site	-	38008608	38008608	transcription_start_site	ubiquitin protein ligase E3 component n-recognin 5	551	INTRAGENIC	70790
205252	205254	NM_008757	Odf1	chr15	38146299	38146568	0.346291	0.254431	0.245257	1.53	transcription_start_site	+	38148957	38148957	transcription_start_site	outer dense fiber of sperm tails 1	270	DISTAL	18285
205273	205278	NM_008757	Odf1	chr15	38148468	38149017	2.42099	2.32023	1.15628	1.52667	transcription_start_site	+	38148957	38148957	transcription_start_site	outer dense fiber of sperm tails 1	550	PROXIMAL	18285
205451	205456	NM_080640	Baalc	chr15	38765100	38765649	2.19968	2.63667	0.862975	1.59933	transcription_start_site	+	38765454	38765454	transcription_start_site	brain and acute leukemia, cytoplasmic	550	PROXIMAL	118452
205499	205501	NM_008056	Fzd6	chr15	38838116	38838380	1.22206	0.664685	0.0705297	0.0326527	transcription_start_site	+	38837900	38837900	transcription_start_site	frizzled homolog 6 (Drosophila)	265	INTRAGENIC	14368
205680	205683	NM_022722	Dpys	chr15	39689715	39690054	2.19592	2.23159	0.808109	2.38581	transcription_start_site	-	39689013	39689013	transcription_start_site	dihydropyrimidinase	340	DISTAL	64705
206271	206273	NM_178765	Sybu	chr15	44583889	44584130	1.33494	2.68296	3.1853	2.86978	transcription_start_site	-	44584004	44584004	transcription_start_site	syntabulin (syntaxin-interacting)	242	PROXIMAL	319613
206450	206454	NM_080635	Eif3h	chr15	51696372	51696841	1.79048	1.51136	0.899284	0.488295	transcription_start_site	-	51697007	51697007	transcription_start_site	eukaryotic translation initiation factor 3, subunit H	470	INTRAGENIC	68135
206708	206711	NM_177225	Samd12	chr15	53733353	53733702	1.50282	1.07394	1.37694	0.38875	transcription_start_site	-	53733991	53733991	transcription_start_site	sterile alpha motif domain containing 12	350	INTRAGENIC	320679
206839	206843	NM_178920	Mal2	chr15	54402975	54403415	1.0598	1.02375	0.789662	0.006047	transcription_start_site	+	54403039	54403039	transcription_start_site	mal, T-cell differentiation protein 2	441	PROXIMAL	105853
206878	206880	NM_010930	Nov	chr15	54577685	54577924	1.54061	2.41057	0.382679	0.552463	transcription_start_site	+	54577482	54577482	transcription_start_site	nephroblastoma overexpressed gene	240	INTRAGENIC	18133
207044	207046	NM_001037937	Depdc6	chr15	54963701	54963936	1.71419	1.71342	0.933797	0.474028	transcription_start_site	+	54964990	54964990	transcription_start_site	DEP domain containing 6	236	DISTAL	97998
207100	207105	NM_134092	Mtbp	chr15	55386105	55386659	1.69178	2.11771	0.238165	1.04288	transcription_start_site	+	55388962	55388962	transcription_start_site	Mdm2, transformed 3T3 cell double minute p53 binding protein	555	DISTAL	105837
207359	207363	NM_024207	Derl1	chr15	57726077	57726525	1.97903	1.96569	0.492505	1.46262	transcription_start_site	-	57723973	57723973	transcription_start_site	Der1-like domain family, member 1	449	DISTAL	67819
207423	207432	NM_173862	Fam83a	chr15	57816155	57817114	3.33364	2.78912	1.31065	2.26472	transcription_start_site	+	57817457	57817457	transcription_start_site	family with sequence similarity 83, member A	960	PROXIMAL	239463
207600	207608	NM_026346	Fbxo32	chr15	58048132	58048974	1.90129	2.95235	0.757066	2.33327	transcription_start_site	-	58046433	58046433	transcription_start_site	F-box protein 32	843	DISTAL	67731
207838	207843	NM_023172	Ndufb9	chr15	58763936	58764480	1.93999	1.89809	0.62949	0.761699	transcription_start_site	+	58765364	58765364	transcription_start_site	NADH dehydrogenase (ubiquinone) 1 beta subcomplex, 9	545	DISTAL	66218
207865	207867	NM_175151	Tatdn1	chr15	58766631	58766890	0.903015	2.04988	0.00133467	0.167009	transcription_start_site	-	58765285	58765285	transcription_start_site	TatD DNase domain containing 1	260	DISTAL	69694
208371	208373	NM_144846	Fam49b	chr15	63893171	63893425	0.955212	0.937421	2.18299	0.58658	transcription_start_site	-	63892010	63892010	transcription_start_site	family with sequence similarity 49, member B	255	DISTAL	223601
208389	208395	NM_010026	Asap1	chr15	64143942	64144578	2.08731	1.3308	2.20478	0.578541	Primary Transcript	-	63920100	64214481	Primary Transcript	ArfGAP with SH# domain, ankyrin repeat and PH domain1	637	INTRAGENIC	13196
208589	208598	NM_152923	Kcnq3	chr15	66117146	66118108	2.02334	1.69	1.49109	0.688271	transcription_start_site	-	66117786	66117786	transcription_start_site	potassium voltage-gated channel, subfamily Q, member 3	963	PROXIMAL	110862
208604	208608	NM_152923	Kcnq3	chr15	66118669	66119109	1.90402	2.0275	1.19425	0.772234	transcription_start_site	-	66117786	66117786	transcription_start_site	potassium voltage-gated channel, subfamily Q, member 3	441	DISTAL	110862
208730	208733	NM_001081409	Phf20l1	chr15	66409546	66409898	1.65358	0.939799	0.679083	0.605038	transcription_start_site	+	66409133	66409133	transcription_start_site	PHD finger protein 20-like 1	353	INTRAGENIC	239510
208899	208901	NM_008681	Ndrg1	chr15	66802267	66802506	0.879419	1.28525	0.925788	2.42613	transcription_start_site	-	66801203	66801203	transcription_start_site	N-myc downstream regulated gene 1	240	DISTAL	17988
208904	208912	NM_008681	Ndrg1	chr15	66802767	66803616	0.436801	0.752061	1.18946	1.72051	transcription_start_site	-	66801203	66801203	transcription_start_site	N-myc downstream regulated gene 1	850	DISTAL	17988
209114	209117	NR_002864	Peg13	chr15	72640020	72640364	4.17058	5.72247	1.84632	4.07463	transcription_start_site	-	72640754	72640754	transcription_start_site	paternally expressed 13	345	INTRAGENIC	353342
209161	209169	NM_029640	Trappc9	chr15	72886549	72887393	1.83882	1.68541	0.790322	0.280477	transcription_start_site	-	72886240	72886240	transcription_start_site	trafficking protein particle complex 9	845	PROXIMAL	76510
209236	209241	NM_053068	Chrac1	chr15	72920118	72920662	2.76071	1.96607	1.68426	0.801494	transcription_start_site	+	72920841	72920841	transcription_start_site	chromatin accessibility complex 1	545	PROXIMAL	93696
209254	209256	NM_153178	Eif2c2	chr15	73014827	73015071	0.744813	0.193346	1.7842	0.581546	transcription_start_site	-	73015365	73015365	transcription_start_site	eukaryotic translation initiation factor 2C, 2	245	INTRAGENIC	239528
209366	209372	NM_001033219	Slc45a4	chr15	73454749	73455413	1.48261	0.697307	0.943292	0.293898	transcription_start_site	-	73455174	73455174	transcription_start_site	solute carrier family 45, member 4	665	PROXIMAL	106068
209393	209398	NM_001033219	Slc45a4	chr15	73457582	73458112	3.34016	2.41838	1.62781	2.368	transcription_start_site	-	73455174	73455174	transcription_start_site	solute carrier family 45, member 4	531	DISTAL	106068
209456	209462	NM_008975	Ptp4a3	chr15	73576566	73577221	1.27472	2.18171	1.49759	1.08823	transcription_start_site	+	73578841	73578841	transcription_start_site	protein tyrosine phosphatase 4a3	656	DISTAL	19245
209470	209472	NM_008975	Ptp4a3	chr15	73577957	73578226	1.71992	1.35962	2.03881	0.755423	transcription_start_site	+	73578841	73578841	transcription_start_site	protein tyrosine phosphatase 4a3	270	DISTAL	19245
209844	209851	NM_001081961	2300005B03Rik	chr15	74577978	74578727	4.75117	4.26607	3.6411	1.82999	transcription_start_site	-	74577117	74577117	transcription_start_site	RIKEN cDNA 2300005B03 gene	750	DISTAL	69462
209905	209914	NM_010742	Ly6d	chr15	74595280	74596279	2.13129	1.9309	1.78616	0.58616	transcription_start_site	-	74593997	74593997	transcription_start_site	lymphocyte antigen 6 complex, locus D	1000	DISTAL	17068
209965	209968	NM_010416	Hemt1	chr15	74647465	74647814	4.62477	5.54948	3.14018	2.24824	transcription_start_site	+	74649505	74649505	transcription_start_site	hematopoietic cell transcript 1	350	DISTAL	15202
210134	210138	NM_020498	Ly6i	chr15	74813163	74813612	2.44695	1.01253	2.8665	1.26707	transcription_start_site	-	74813782	74813782	transcription_start_site	lymphocyte antigen 6 complex, locus I	450	INTRAGENIC	57248
210235	210239	NM_010741	Ly6c1	chr15	74881798	74882262	1.65889	0.553844	0.434358	0.916877	transcription_start_site	-	74879260	74879260	transcription_start_site	lymphocyte antigen 6 complex, locus C1	465	DISTAL	17067
210243	210245	NM_001099217	Ly6c2	chr15	74941959	74942203	1.82347	1.27473	1.58046	0.723468	transcription_start_site	-	74942379	74942379	transcription_start_site	lymphocyte antigen 6 complex, locus C2	245	INTRAGENIC	100041546
210266	210269	NM_001099217	Ly6c2	chr15	74944349	74944703	1.30522	0.720728	0.824848	0.28151	transcription_start_site	-	74942379	74942379	transcription_start_site	lymphocyte antigen 6 complex, locus C2	355	DISTAL	100041546
210339	210344	NM_001039720	9030619P08Rik	chr15	75264550	75265119	1.69012	1.38189	1.25388	0.365851	transcription_start_site	-	75262259	75262259	transcription_start_site	RIKEN cDNA 9030619P08 gene	570	DISTAL	105892
210389	210391	NM_026730	Gpihbp1	chr15	75424129	75424398	1.62522	0.409267	1.55974	0.70626	transcription_start_site	+	75427087	75427087	transcription_start_site	GPI-anchored HDL-binding protein 1	270	DISTAL	68453
210585	210589	NM_194350	Mafa	chr15	75579012	75579466	0.247226	0.238523	1.29909	0.838948	transcription_start_site	-	75578352	75578352	transcription_start_site	v-maf musculoaponeurotic fibrosarcoma oncogene family, protein A (avian)	455	DISTAL	378435
210672	210678	seq_id=chr15:75714301-75715001;probe_id=CHR15FS075714325;count=1	0	chr15	75714325	75714969	3.29682	3.68955	2.83495	1.61787	CpG Islands	.	75714522	75714780	CpG Islands	0	645	INTERGENIC	0
210716	210724	NM_178646	Tigd5	chr15	75737326	75738170	1.86546	1.87578	1.30106	0.338986	transcription_start_site	+	75740164	75740164	transcription_start_site	tigger transposable element derived 5	845	DISTAL	105734
211105	211120	NM_144847	Nrbp2	chr15	75920828	75922362	0.960239	1.56521	2.2477	0.99301	transcription_start_site	-	75920443	75920443	transcription_start_site	nuclear receptor binding protein 2	1535	PROXIMAL	223649
211150	211153	NM_144848	Eppk1	chr15	75951869	75952233	1.81798	3.89103	2.33909	2.64611	transcription_start_site	-	75950625	75950625	transcription_start_site	epiplakin 1	365	DISTAL	223650
211191	211200	NM_001142968	BC024139	chr15	75958753	75959795	1.94491	1.92311	0.782259	0.464996	transcription_start_site	-	75956986	75956986	transcription_start_site	cDNA sequence BC024139	1043	DISTAL	271278
211275	211283	NM_201394	Plec	chr15	76025420	76026269	2.60134	1.96328	0.912092	0.728064	transcription_start_site	-	76026140	76026140	transcription_start_site	plectin	850	PROXIMAL	18810
211298	211301	NM_201393	Plec	chr15	76027725	76028054	2.7793	2.011	1.25446	1.25299	transcription_start_site	-	76028639	76028639	transcription_start_site	plectin	330	INTRAGENIC	18810
211429	211431	NM_201385	Plec	chr15	76059612	76059836	0.695186	1.58472	1.78219	0.925666	transcription_start_site	-	76059927	76059927	transcription_start_site	plectin	225	PROXIMAL	18810
211441	211443	NM_201385	Plec	chr15	76060833	76061067	0.935133	1.72709	1.37311	2.18316	transcription_start_site	-	76059927	76059927	transcription_start_site	plectin	235	DISTAL	18810
211510	211514	NM_023168	Grina	chr15	76077325	76077764	3.17531	3.61499	2.48772	1.23149	transcription_start_site	+	76077236	76077236	transcription_start_site	glutamate receptor, ionotropic, N-methyl D-aspartate-associated protein 1 (glutamate binding)	440	PROXIMAL	66168
211606	211613	NM_175399	Exosc4	chr15	76155591	76156340	1.45821	1.60772	0.292784	0.18099	transcription_start_site	+	76157826	76157826	transcription_start_site	exosome component 4	750	DISTAL	109075
211696	211698	NM_025567	Cyc1	chr15	76173999	76174243	1.35271	0.791878	1.08225	0.351174	transcription_start_site	+	76173952	76173952	transcription_start_site	cytochrome c-1	245	PROXIMAL	66445
211703	211707	NM_026859	Maf1	chr15	76178784	76179288	2.0086	2.09784	0.985081	0.966701	transcription_start_site	+	76181735	76181735	transcription_start_site	MAF1 homolog (S. cerevisiae)	505	DISTAL	68877
211784	211786	NM_021555	Brp16	chr15	76199434	76199678	1.57341	1.31353	1.48581	0.382121	transcription_start_site	+	76199327	76199327	transcription_start_site	brain protein 16	245	INTRAGENIC	59053
211910	211912	NM_013481	Bop1	chr15	76309342	76309606	1.27393	1.58036	0.749705	0.339223	transcription_start_site	-	76307699	76307699	transcription_start_site	block of proliferation 1	265	DISTAL	12181
211939	211943	NM_010046	Dgat1	chr15	76343029	76343458	1.95794	1.94279	1.39146	0.677598	transcription_start_site	-	76342248	76342248	transcription_start_site	diacylglycerol O-acyltransferase 1	430	DISTAL	13350
211958	211962	NM_130893	Scrt1	chr15	76348211	76348675	2.04216	3.10984	2.99775	0.690033	Primary Transcript	-	76346632	76352559	Primary Transcript	scratch homolog 1, zinc finger protein (Drosophila)	465	INTRAGENIC	170729
212046	212049	NM_029643	Gpr172b	chr15	76369582	76369912	1.77481	1.6666	0.885763	0.585649	transcription_start_site	+	76369372	76369372	transcription_start_site	G protein-coupled receptor 172B	331	INTRAGENIC	52710
212137	212140	NM_028064	Slc39a4	chr15	76447346	76447715	2.17313	2.14441	1.42549	0.569772	transcription_start_site	-	76447282	76447282	transcription_start_site	solute carrier family 39 (zinc transporter), member 4	370	PROXIMAL	72027
212150	212152	NM_028064	Slc39a4	chr15	76448656	76448984	0.199055	1.23397	0.16858	0.326451	transcription_start_site	-	76447282	76447282	transcription_start_site	solute carrier family 39 (zinc transporter), member 4	329	DISTAL	72027
212250	212257	NM_019396	Cyhr1	chr15	76489914	76490733	2.61504	2.01791	1.1746	0.757222	transcription_start_site	-	76490491	76490491	transcription_start_site	cysteine and histidine rich 1	820	PROXIMAL	54151
212355	212361	NM_182805	Gpt	chr15	76526442	76527106	1.43591	1.3236	0.724275	0.16489	transcription_start_site	+	76527193	76527193	transcription_start_site	glutamic pyruvic transaminase, soluble	665	PROXIMAL	76282
212372	212374	NM_027122	Mfsd3	chr15	76528277	76528506	1.32391	2.28923	0.241686	0.357321	transcription_start_site	+	76531971	76531971	transcription_start_site	major facilitator superfamily domain containing 3	230	DISTAL	69572
212432	212435	NM_058214	Recql4	chr15	76540286	76540635	2.34175	2.64582	1.18288	0.7865	transcription_start_site	-	76540906	76540906	transcription_start_site	RecQ protein-like 4	350	INTRAGENIC	79456
212453	212462	NM_058214	Recql4	chr15	76542393	76543378	2.07861	1.68069	0.695382	0.631549	transcription_start_site	-	76540906	76540906	transcription_start_site	RecQ protein-like 4	986	DISTAL	79456
212508	212510	NM_145472	C030006K11Rik	chr15	76555171	76555435	2.01325	1.26558	1.46643	0.755324	transcription_start_site	-	76554275	76554275	transcription_start_site	RIKEN cDNA C030006K11 gene	265	DISTAL	223665
212522	212525	NM_145472	C030006K11Rik	chr15	76556586	76556915	1.46636	2.41834	0.83607	0.287643	transcription_start_site	-	76554275	76554275	transcription_start_site	RIKEN cDNA C030006K11 gene	330	DISTAL	223665
212529	212538	NM_198420	Arhgap39	chr15	76647547	76648506	3.76679	3.4808	2.55459	1.25271	transcription_start_site	-	76648581	76648581	transcription_start_site	Rho GTPase activating protein 39	960	PROXIMAL	223666
212713	212717	NM_172817	Zfp647	chr15	76756823	76757289	1.86582	2.94696	0.598783	2.15922	transcription_start_site	-	76755878	76755878	transcription_start_site	zinc finger protein 647	467	DISTAL	239546
212720	212727	NM_172817	Zfp647	chr15	76757757	76758524	3.19327	3.08275	2.46792	1.30768	transcription_start_site	-	76755878	76755878	transcription_start_site	zinc finger protein 647	768	DISTAL	239546
212869	212871	NM_029419	Apol7a	chr15	77229524	77229766	1.25189	2.7193	1.00822	0.847792	transcription_start_site	-	77229540	77229540	transcription_start_site	apolipoprotein L 7a	243	PROXIMAL	75761
213111	213116	NM_173743	Apol9b	chr15	77559316	77559855	0.43308	1.56416	0.862975	0.469699	transcription_start_site	+	77559501	77559501	transcription_start_site	apolipoprotein L 9b	540	PROXIMAL	71898
213156	213162	seq_id=chr15:77687902-77688602;probe_id=CHR15FS077687906;count=1	0	chr15	77687906	77688575	0.534983	1.99013	1.09149	2.18678	CpG Islands	.	77688129	77688375	CpG Islands	0	670	INTERGENIC	0
213309	213312	NM_007583	Cacng2	chr15	77952131	77952471	1.77282	1.39948	1.20114	0.659083	transcription_start_site	-	77949710	77949710	transcription_start_site	calcium channel, voltage-dependent, gamma subunit 2	341	DISTAL	12300
213533	213539	NM_009437	Tst	chr15	78240481	78241120	1.19895	3.44261	2.04253	3.2683	transcription_start_site	-	78236289	78236289	transcription_start_site	thiosulfate sulfurtransferase, mitochondrial	640	DISTAL	22117
213715	213720	NM_009218	Sstr3	chr15	78375864	78376413	1.98693	2.27642	1.42804	0.356146	transcription_start_site	-	78374775	78374775	transcription_start_site	somatostatin receptor 3	550	DISTAL	20607
213758	213764	NM_009008	Rac2	chr15	78405341	78406054	2.04462	2.2513	1.37724	0.912434	transcription_start_site	-	78403213	78403213	transcription_start_site	RAS-related C3 botulinum substrate 2	714	DISTAL	19354
213777	213781	NM_028195	Cyth4	chr15	78425690	78426119	0.686528	1.77424	0.273206	0.635211	transcription_start_site	+	78427476	78427476	transcription_start_site	cytohesin 4	430	DISTAL	72318
213787	213792	NM_028195	Cyth4	chr15	78426670	78427243	1.83235	1.554	1.05044	0.729162	transcription_start_site	+	78427476	78427476	transcription_start_site	cytohesin 4	574	PROXIMAL	72318
213906	213912	NM_130859	Card10	chr15	78633355	78633990	1.59013	1.24002	1.75845	0.373317	transcription_start_site	-	78633472	78633472	transcription_start_site	caspase recruitment domain family, member 10	636	PROXIMAL	105844
213999	214003	NM_025622	Lgals2	chr15	78686819	78687272	3.26739	3.97457	1.83082	1.31999	transcription_start_site	-	78685959	78685959	transcription_start_site	lectin, galactose-binding, soluble 2	454	DISTAL	107753
214078	214080	NM_009164	Sh3bp1	chr15	78729718	78729957	0.548349	2.20155	1.43731	1.19887	transcription_start_site	+	78730215	78730215	transcription_start_site	SH3-domain binding protein 1	240	PROXIMAL	20401
214155	214157	NM_008495	Lgals1	chr15	78757390	78757619	1.51538	0.386922	0.931616	0.0719663	transcription_start_site	+	78757154	78757154	transcription_start_site	lectin, galactose binding, soluble 1	230	INTRAGENIC	16852
214178	214180	NM_133800	Nol12	chr15	78764127	78764366	3.2286	1.86975	1.67904	1.11704	transcription_start_site	+	78765362	78765362	transcription_start_site	nucleolar protein 12	240	DISTAL	97961
214213	214219	NM_138579	Triobp	chr15	78777369	78778041	2.85591	2.75935	1.29968	1.00948	transcription_start_site	+	78778153	78778153	transcription_start_site	TRIO and F-actin binding protein	673	PROXIMAL	110253
214339	214341	NM_015738	Galr3	chr15	78869364	78869628	1.47825	1.80076	0.365627	1.49416	transcription_start_site	+	78872314	78872314	transcription_start_site	galanin receptor 3	265	DISTAL	14429
214528	214530	NM_011437	Sox10	chr15	78993980	78994249	1.64075	1.457	1.2243	0.48861	transcription_start_site	-	78994920	78994920	transcription_start_site	SRY-box containing gene 10	270	INTRAGENIC	20665
214695	214699	NM_016915	Pla2g6	chr15	79158066	79158530	2.38166	2.57778	1.08436	0.799915	transcription_start_site	-	79158598	79158598	transcription_start_site	phospholipase A2, group VI	465	PROXIMAL	53357
214814	214816	NM_013767	Csnk1e	chr15	79273251	79273505	3.22369	3.02428	3.38064	1.31701	transcription_start_site	-	79272487	79272487	transcription_start_site	casein kinase 1, epsilon	255	DISTAL	27373
214853	214856	NM_008427	Kcnj4	chr15	79335939	79336289	1.4837	1.2501	1.4803	0.320203	transcription_start_site	-	79335671	79335671	transcription_start_site	potassium inwardly-rectifying channel, subfamily J, member 4	351	PROXIMAL	16520
215321	215323	NM_030255	Apobec3	chr15	79723213	79723472	3.62504	3.20657	1.56224	2.39918	transcription_start_site	+	79722887	79722887	transcription_start_site	apolipoprotein B mRNA editing enzyme, catalytic polypeptide 3	260	INTRAGENIC	80287
215458	215460	NM_207708	Syngr1	chr15	79919599	79919834	1.34295	0.868894	0.121978	0.474341	transcription_start_site	+	79921763	79921763	transcription_start_site	synaptogyrin 1	236	DISTAL	20972
215472	215476	NM_207708	Syngr1	chr15	79921128	79921552	2.69475	3.11671	2.58605	1.25121	transcription_start_site	+	79921763	79921763	transcription_start_site	synaptogyrin 1	425	PROXIMAL	20972
215619	215621	NM_009716	Atf4	chr15	80084861	80085110	0.322382	0.604484	0.583024	1.71167	transcription_start_site	+	80085613	80085613	transcription_start_site	activating transcription factor 4	250	DISTAL	11911
215690	215704	NM_001044308	Cacna1i	chr15	80116703	80118138	1.44334	0.759445	1.23299	0.143925	transcription_start_site	+	80117667	80117667	transcription_start_site	calcium channel, voltage-dependent, alpha 1I subunit	1436	PROXIMAL	239556
215709	215711	NM_001044308	Cacna1i	chr15	80118617	80118856	2.30551	2.69361	2.46117	1.08364	transcription_start_site	+	80117667	80117667	Primary Transcript	calcium channel, voltage-dependent, alpha 1I subunit	240	INTRAGENIC	239556
215821	215823	NM_144812	Tnrc6b	chr15	80542071	80542326	1.96505	1.44768	2.04785	0.699797	transcription_start_site	+	80541742	80541742	transcription_start_site	trinucleotide repeat containing 6b	256	INTRAGENIC	213988
215888	215890	NM_009634	Adsl	chr15	80779178	80779412	1.87552	1.8437	1.42159	0.631379	transcription_start_site	+	80778948	80778948	transcription_start_site	adenylosuccinate lyase	235	INTRAGENIC	11564
216359	216361	NM_153484	Tef	chr15	81632694	81632963	1.45521	1.21285	1.33296	0.548021	transcription_start_site	+	81633102	81633102	transcription_start_site	thyrotroph embryonic factor	270	PROXIMAL	21685
216400	216405	NM_017376	Tef	chr15	81641958	81642493	1.72733	2.594	1.34874	0.416798	transcription_start_site	+	81641843	81641843	transcription_start_site	thyrotroph embryonic factor	536	INTRAGENIC	21685
216456	216458	NM_080633	Aco2	chr15	81700672	81700911	1.60079	2.23814	0.916431	0.37651	transcription_start_site	+	81702892	81702892	transcription_start_site	aconitase 2, mitochondrial	240	DISTAL	11429
216625	216633	NM_010247	Xrcc6	chr15	81843859	81844898	1.75724	2.00012	0.516374	1.44999	transcription_start_site	+	81846798	81846798	transcription_start_site	X-ray repair complementing defective repair in Chinese hamster cells 6	1040	DISTAL	14375
216889	216898	NM_011889	Sept3	chr15	82104902	82105851	2.55892	2.21807	1.71146	0.599221	transcription_start_site	+	82105364	82105364	transcription_start_site	septin 3	950	PROXIMAL	24050
216966	216968	NM_177391	Fam109b	chr15	82171894	82172158	0.265794	1.46103	0.199058	1.18192	transcription_start_site	+	82171636	82171636	transcription_start_site	family with sequence similarity 109, member B	265	INTRAGENIC	338368
217056	217066	NM_019823	Cyp2d22	chr15	82206893	82208039	1.76472	1.12853	0.247358	0.568447	transcription_start_site	-	82206451	82206451	transcription_start_site	cytochrome P450, family 2, subfamily d, polypeptide 22	1147	PROXIMAL	56448
217374	217378	NM_013836	Tcf20	chr15	82742734	82743198	2.34019	2.58717	1.90948	1.02112	transcription_start_site	-	82742564	82742564	transcription_start_site	transcription factor 20	465	PROXIMAL	21411
217576	217581	NM_029787	Cyb5r3	chr15	83003218	83003782	2.49197	2.49937	0.818454	1.14458	transcription_start_site	-	83002638	83002638	transcription_start_site	cytochrome b5 reductase 3	565	DISTAL	109754
217625	217627	NM_001004150	A4galt	chr15	83084107	83084355	0.938507	1.48698	0.893742	2.38492	transcription_start_site	-	83082159	83082159	transcription_start_site	alpha 1,4-galactosyltransferase	249	DISTAL	239559
217721	217726	NM_001159509	Pacsin2	chr15	83295110	83295714	1.88894	2.38053	1.58392	0.19012	transcription_start_site	-	83295036	83295036	transcription_start_site	protein kinase C and casein kinase substrate in neurons 2	605	PROXIMAL	23970
217761	217764	NM_178869	Ttll1	chr15	83341387	83341747	0.907401	1.76392	0.952378	0.251727	transcription_start_site	-	83341337	83341337	transcription_start_site	tubulin tyrosine ligase-like 1	361	PROXIMAL	319953
217785	217792	NM_007546	Bik	chr15	83354339	83355088	0.113968	0.992908	1.56709	1.86378	transcription_start_site	+	83357291	83357291	transcription_start_site	BCL2-interacting killer	750	DISTAL	12124
217972	217974	NM_172610	Mpped1	chr15	83609109	83609353	2.32509	1.80395	1.57858	0.892444	transcription_start_site	+	83610452	83610452	transcription_start_site	metallophosphoesterase domain containing 1	245	DISTAL	223726
218028	218034	NM_013873	Sult4a1	chr15	83935764	83936393	1.3722	0.771424	0.224267	0.118212	transcription_start_site	-	83936184	83936184	transcription_start_site	sulfotransferase family 4A, member 1	630	PROXIMAL	29859
218040	218042	NM_013873	Sult4a1	chr15	83936969	83937218	1.84799	1.83091	1.58929	0.433555	transcription_start_site	-	83936184	83936184	transcription_start_site	sulfotransferase family 4A, member 1	250	DISTAL	29859
218051	218055	NM_013873	Sult4a1	chr15	83938411	83938865	2.47068	3.27034	1.00119	1.80995	transcription_start_site	-	83936184	83936184	transcription_start_site	sulfotransferase family 4A, member 1	455	DISTAL	29859
218159	218161	NM_133167	Parvb	chr15	84059514	84059862	2.74073	3.09189	1.06847	2.98617	transcription_start_site	+	84062472	84062472	transcription_start_site	parvin, beta	349	DISTAL	170736
218305	218310	NM_146061	Prr5	chr15	84510735	84511284	0.760792	0.565465	2.42821	0.833235	transcription_start_site	+	84511427	84511427	transcription_start_site	proline rich 5 (renal)	550	PROXIMAL	109270
218457	218464	NM_001033273	5031439G07Rik	chr15	84818590	84819336	2.56082	2.351	1.35467	1.0023	transcription_start_site	-	84818401	84818401	transcription_start_site	RIKEN cDNA 5031439G07 gene	747	PROXIMAL	223739
218470	218472	NM_001033273	5031439G07Rik	chr15	84819897	84820136	1.30958	2.65933	1.88243	1.3657	transcription_start_site	-	84818401	84818401	transcription_start_site	RIKEN cDNA 5031439G07 gene	240	DISTAL	223739
218486	218489	NM_023478	Upk3a	chr15	84844822	84845183	1.64034	2.74298	0.958258	1.82189	transcription_start_site	+	84847657	84847657	transcription_start_site	uroplakin 3A	362	DISTAL	22270
218628	218630	NM_016843	Atxn10	chr15	85164325	85164569	1.83017	1.68361	1.44309	0.707855	transcription_start_site	+	85166810	85166810	transcription_start_site	ataxin 10	245	DISTAL	54138
218646	218648	NM_016843	Atxn10	chr15	85166195	85166449	0.391766	0.432085	0.169807	1.3526	transcription_start_site	+	85166810	85166810	transcription_start_site	ataxin 10	255	PROXIMAL	54138
218786	218790	NM_001113418	Ppara	chr15	85563144	85563583	2.11348	1.49184	0.759204	1.16358	transcription_start_site	+	85565993	85565993	transcription_start_site	peroxisome proliferator activated receptor alpha	440	DISTAL	19013
218793	218800	NM_001113418	Ppara	chr15	85563834	85564648	1.34262	0.894566	0.374328	0.101081	transcription_start_site	+	85565993	85565993	transcription_start_site	peroxisome proliferator activated receptor alpha	815	DISTAL	19013
218885	218888	NM_011105	Pkdrej	chr15	85654219	85654552	1.38727	3.54371	1.62558	2.55805	transcription_start_site	-	85652163	85652163	transcription_start_site	polycystic kidney disease (polycystin) and REJ (sperm receptor for egg jelly, sea urchin homolog)-like	334	DISTAL	18766
218900	218902	NM_001033337	Ttc38	chr15	85660412	85660673	2.07999	3.27986	0.88965	1.96792	transcription_start_site	+	85662733	85662733	transcription_start_site	tetratricopeptide repeat domain 38	262	DISTAL	239570
218983	218985	NM_028063	Trmu	chr15	85709053	85709312	2.3065	2.02112	1.34603	0.709697	transcription_start_site	+	85709756	85709756	transcription_start_site	tRNA 5-methylaminomethyl-2-thiouridylate methyltransferase	260	PROXIMAL	72026
219026	219029	NM_009886	Celsr1	chr15	85864217	85864556	0.840987	0.932716	1.90955	1.69947	transcription_start_site	-	85864207	85864207	transcription_start_site	cadherin, EGF LAG seven-pass G-type receptor 1 (flamingo homolog, Drosophila)	340	PROXIMAL	12614
219102	219104	NM_145475	Cerk	chr15	86016337	86016586	2.70092	2.39984	2.2742	1.16008	transcription_start_site	-	86016571	86016571	transcription_start_site	ceramide kinase	250	PROXIMAL	223753
219119	219121	NM_145475	Cerk	chr15	86018157	86018561	1.94001	1.8002	0.78913	1.10089	transcription_start_site	-	86016571	86016571	transcription_start_site	ceramide kinase	405	DISTAL	223753
219124	219127	NM_145475	Cerk	chr15	86018812	86019181	2.03695	1.4116	1.25366	1.07183	transcription_start_site	-	86016571	86016571	transcription_start_site	ceramide kinase	370	DISTAL	223753
219139	219142	NM_145476	Tbc1d22a	chr15	86042650	86043041	1.68476	1.60681	0.515823	1.57622	transcription_start_site	+	86044888	86044888	transcription_start_site	TBC1 domain family, member 22a	392	DISTAL	223754
219182	219186	NM_134096	Fam19a5	chr15	87453003	87453467	1.67317	0.850962	1.02695	0.442444	transcription_start_site	+	87455659	87455659	transcription_start_site	family with sequence similarity 19, member A5	465	DISTAL	106014
219358	219361	NM_029720	Creld2	chr15	88650987	88651326	3.04818	3.20646	1.55831	1.51129	transcription_start_site	+	88650075	88650075	transcription_start_site	cysteine-rich with EGF-like domains 2	340	INTRAGENIC	76737
219471	219475	NM_133241	Mlc1	chr15	88808248	88808702	1.94468	1.63307	0.871895	0.71095	transcription_start_site	-	88808983	88808983	transcription_start_site	megalencephalic leukoencephalopathy with subcortical cysts 1 homolog (human)	455	INTRAGENIC	170790
219549	219559	NM_001002005	Panx2	chr15	88889681	88890735	2.32334	2.05193	1.82086	0.839603	transcription_start_site	+	88890155	88890155	transcription_start_site	pannexin 2	1055	PROXIMAL	406218
219697	219705	NM_013871	Mapk12	chr15	88971019	88971853	2.05525	1.30312	0.520556	0.262236	transcription_start_site	-	88971040	88971040	transcription_start_site	mitogen-activated protein kinase 12	835	PROXIMAL	29857
219708	219711	NM_013871	Mapk12	chr15	88972129	88972493	1.81368	2.33335	0.801521	0.566499	transcription_start_site	-	88971040	88971040	transcription_start_site	mitogen-activated protein kinase 12	365	DISTAL	29857
219714	219721	NM_013871	Mapk12	chr15	88972749	88973499	2.33345	1.76032	1.36681	0.549941	transcription_start_site	-	88971040	88971040	transcription_start_site	mitogen-activated protein kinase 12	751	DISTAL	29857
219727	219732	NM_011161	Mapk11	chr15	88976796	88977360	1.18981	2.83938	1.6539	1.45327	Primary Transcript	-	88972913	88980036	Primary Transcript	mitogen-activated protein kinase 11	565	INTRAGENIC	19094
219787	219789	NM_001159521	Plxnb2	chr15	89004176	89004410	1.47521	3.18636	0.924417	0.476112	transcription_start_site	-	89004280	89004280	transcription_start_site	plexin B2	235	PROXIMAL	140570
219839	219843	NM_138749	Plxnb2	chr15	89012715	89013174	0.991349	0.573685	0.665941	0.0877206	transcription_start_site	-	89011218	89011218	transcription_start_site	plexin B2	460	DISTAL	140570
220166	220168	NM_001160178	Klhdc7b	chr15	89216008	89216247	3.57702	4.7915	3.61683	1.65554	transcription_start_site	+	89217321	89217321	transcription_start_site	kelch domain containing 7B	240	DISTAL	546648
220248	220254	NM_007692	Chkb	chr15	89261565	89262236	3.28187	3.75742	1.05537	2.27803	transcription_start_site	-	89260330	89260330	transcription_start_site	choline kinase beta	672	DISTAL	12651
220279	220293	NM_021921	Mapk8ip2	chr15	89283177	89284616	2.34141	2.45406	1.46838	0.669553	transcription_start_site	+	89284562	89284562	transcription_start_site	mitogen-activated protein kinase 8 interacting protein 2	1440	PROXIMAL	60597
220357	220369	NM_021423	Shank3	chr15	89328839	89330081	2.22695	1.87788	2.11232	0.78689	transcription_start_site	+	89330287	89330287	transcription_start_site	SH3/ankyrin domain gene 3	1243	PROXIMAL	58234
220498	220501	NM_018803	Syt10	chr15	89674210	89674534	1.07931	2.24216	0.431397	0.534751	transcription_start_site	-	89672200	89672200	transcription_start_site	synaptotagmin X	325	DISTAL	54526
220773	220776	NM_001159648	Cntn1	chr15	91879541	91879917	1.57985	2.1795	1.03874	0.555144	transcription_start_site	+	91881595	91881595	transcription_start_site	contactin 1	377	DISTAL	12805
221150	221152	NM_172437	Pus7l	chr15	94375311	94375540	2.23368	2.92663	0.97647	1.71769	transcription_start_site	-	94373921	94373921	transcription_start_site	pseudouridylate synthase 7 homolog (S. cerevisiae)-like	230	DISTAL	78895
221322	221325	NM_175344	Ano6	chr15	95619235	95619581	0.716111	2.02239	0.71344	1.65048	transcription_start_site	+	95621273	95621273	transcription_start_site	anoctamin 6	347	DISTAL	105722
221544	221547	seq_id=chr15:96471453-96473475;probe_id=CHR15FS096473057;count=1	0	chr15	96473057	96473426	2.12152	1.68297	2.00842	0.854439	CpG Islands	.	96471453	96473475	CpG Islands	0	370	INTERGENIC	0
221626	221629	NM_027052	Slc38a4	chr15	96887463	96887820	0.750107	1.91946	0.51312	0.664824	transcription_start_site	-	96886387	96886387	transcription_start_site	solute carrier family 38, member 4	358	DISTAL	69354
221802	221804	NM_144850	Rapgef3	chr15	97599576	97599956	2.59404	3.34943	2.65427	1.33866	transcription_start_site	-	97598097	97598097	transcription_start_site	Rap guanine nucleotide exchange factor (GEF) 3	381	DISTAL	223864
221887	221890	NM_009504	Vdr	chr15	97738392	97738736	3.0797	3.60891	2.73569	1.02419	transcription_start_site	-	97738727	97738727	transcription_start_site	vitamin D receptor	345	PROXIMAL	22337
221910	221913	NM_009504	Vdr	chr15	97740863	97741227	0.0449235	0.122103	0.00843775	1.06082	transcription_start_site	-	97738727	97738727	transcription_start_site	vitamin D receptor	365	DISTAL	22337
222005	222007	NM_144851	Senp1	chr15	97925108	97925356	1.22145	2.34378	0.424926	0.714307	transcription_start_site	-	97923836	97923836	transcription_start_site	SUMO1/sentrin specific peptidase 1	249	DISTAL	223870
222033	222041	NM_021514	Pfkm	chr15	97940846	97941690	1.30465	2.79709	0.537538	1.04068	transcription_start_site	+	97942550	97942550	transcription_start_site	phosphofructokinase, muscle	845	DISTAL	18642
222048	222056	NM_021514	Pfkm	chr15	97942392	97943289	2.32264	4.39733	2.10054	0.927667	transcription_start_site	+	97942550	97942550	transcription_start_site	phosphofructokinase, muscle	898	PROXIMAL	18642
222066	222068	NM_030121	Asb8	chr15	97976278	97976512	1.70256	1.3671	0.773657	0.526306	transcription_start_site	-	97976075	97976075	transcription_start_site	ankyrin repeat and SOCS box-containing 8	235	PROXIMAL	78541
222079	222081	NM_030121	Asb8	chr15	97978248	97978487	0.737388	1.68414	0.700007	1.84928	transcription_start_site	-	97976075	97976075	transcription_start_site	ankyrin repeat and SOCS box-containing 8	240	DISTAL	78541
222160	222163	NM_001011780	Olfr287	chr15	98051677	98052034	0.6057	0.692306	0.47252	1.64623	transcription_start_site	-	98051487	98051487	transcription_start_site	olfactory receptor 287	358	PROXIMAL	634104
222246	222251	NM_027304	H1fnt	chr15	98090149	98090704	2.90411	2.83917	0.967759	2.13185	transcription_start_site	-	98087710	98087710	transcription_start_site	H1 histone family, member N, testis-specific	556	DISTAL	70069
222254	222258	NM_173769	Zfp641	chr15	98125978	98126449	1.86414	1.65435	2.01498	0.638478	transcription_start_site	-	98126514	98126514	transcription_start_site	zinc finger protein 641	472	PROXIMAL	239652
222379	222381	NM_147036	Olfr283	chr15	98211320	98211549	1.05331	2.60668	0.87211	1.06245	transcription_start_site	-	98209539	98209539	transcription_start_site	olfactory receptor 283	230	DISTAL	259038
222487	222493	NM_001001807	Olfr234	chr15	98325696	98326591	3.69957	3.92745	1.80701	2.92692	transcription_start_site	+	98327904	98327904	transcription_start_site	olfactory receptor 234	896	DISTAL	258502
222620	222625	NM_001044741	Cacnb3	chr15	98460715	98461264	1.59704	3.36199	2.89452	3.13469	transcription_start_site	+	98462650	98462650	transcription_start_site	calcium channel, voltage-dependent, beta 3 subunit	550	DISTAL	12297
222758	222767	NM_153518	Ccdc65	chr15	98538371	98539348	1.37138	3.07337	0.997063	1.04022	transcription_start_site	+	98538657	98538657	transcription_start_site	coiled-coil domain containing 65	978	PROXIMAL	105833
222783	222785	NM_024169	Fkbp11	chr15	98559397	98559661	1.71982	1.60995	0.536338	1.35214	transcription_start_site	-	98558629	98558629	transcription_start_site	FK506 binding protein 11	265	DISTAL	66120
222794	222796	NM_024169	Fkbp11	chr15	98560705	98560954	1.02564	1.23214	0.492351	0.044905	transcription_start_site	-	98558629	98558629	transcription_start_site	FK506 binding protein 11	250	DISTAL	66120
222809	222817	NM_175232	0	chr15	98592379	98593261	2.90101	2.39143	1.92126	1.11107	transcription_start_site	-	98592483	98592483	transcription_start_site	0	883	PROXIMAL	0
222897	222901	NM_021279	Wnt1	chr15	98617333	98617962	2.68611	2.77917	1.16542	2.19941	transcription_start_site	+	98620287	98620287	transcription_start_site	wingless-related MMTV integration site 1	630	DISTAL	22408
222905	222908	NM_021279	Wnt1	chr15	98618393	98618780	0.883359	1.20895	2.17431	1.07858	transcription_start_site	+	98620287	98620287	transcription_start_site	wingless-related MMTV integration site 1	388	DISTAL	22408
222912	222920	NM_021279	Wnt1	chr15	98619190	98620029	2.68044	2.28411	1.31732	1.31036	transcription_start_site	+	98620287	98620287	transcription_start_site	wingless-related MMTV integration site 1	840	PROXIMAL	22408
222954	222956	NM_001013741	Ddn	chr15	98636100	98636349	0.442312	1.64003	1.15904	0.393507	Primary Transcript	-	98634212	98638356	Primary Transcript	dendrin	250	INTRAGENIC	13199
223060	223067	NM_026967	Rhebl1	chr15	98712564	98713432	1.33115	2.72208	1.2754	0.930216	transcription_start_site	-	98711845	98711845	transcription_start_site	Ras homolog enriched in brain like 1	869	DISTAL	69159
223226	223229	NM_011653	Tuba1a	chr15	98786467	98786825	0.647972	1.33392	0.482891	1.95234	transcription_start_site	-	98783932	98783932	transcription_start_site	tubulin, alpha 1A	359	DISTAL	22142
223529	223531	NM_001081254	Fam186b	chr15	99118519	99118756	1.19389	2.60054	0.958419	1.86688	transcription_start_site	-	99117611	99117611	transcription_start_site	family with sequence similarity 186, member B	238	DISTAL	545136
223534	223536	NM_001081254	Fam186b	chr15	99119015	99119257	1.13052	1.42801	0.843719	2.43999	transcription_start_site	-	99117611	99117611	transcription_start_site	family with sequence similarity 186, member B	243	DISTAL	545136
223705	223708	NM_029236	Bcdin3d	chr15	99305362	99305733	2.46448	2.50777	1.99761	1.15741	transcription_start_site	-	99305161	99305161	transcription_start_site	BCDIN3 domain containing	372	PROXIMAL	75284
223729	223734	NM_028224	Faim2	chr15	99357715	99358260	1.99826	1.24944	1.55307	0.508045	transcription_start_site	-	99358448	99358448	transcription_start_site	Fas apoptotic inhibitory molecule 2	546	INTRAGENIC	72393
223925	223927	NM_009597	Accn2	chr15	99499517	99499771	3.00462	2.85137	2.06342	1.41302	transcription_start_site	+	99501148	99501148	transcription_start_site	amiloride-sensitive cation channel 2, neuronal	255	DISTAL	11419
223977	223979	NM_031842	Smarcd1	chr15	99532907	99533171	1.15036	1.34266	0.400834	0.0654787	transcription_start_site	+	99532717	99532717	transcription_start_site	SWI/SNF related, matrix associated, actin dependent regulator of chromatin, subfamily d, member 1	265	INTRAGENIC	83797
223992	224000	NM_010271	Gpd1	chr15	99546163	99547012	2.63498	2.62682	0.444357	0.827209	transcription_start_site	+	99548023	99548023	transcription_start_site	glycerol-3-phosphate dehydrogenase 1 (soluble)	850	DISTAL	14555
224007	224011	NM_010271	Gpd1	chr15	99547738	99548202	2.22037	2.17281	1.20201	1.44894	transcription_start_site	+	99548023	99548023	transcription_start_site	glycerol-3-phosphate dehydrogenase 1 (soluble)	465	PROXIMAL	14555
224081	224083	NM_028015	Lass5	chr15	99605380	99605630	1.55249	1.66233	0.445538	0.911479	transcription_start_site	-	99602946	99602946	transcription_start_site	LAG1 homolog, ceramide synthase 5	251	DISTAL	71949
224164	224166	NM_028180	1700030F18Rik	chr15	99762365	99762609	1.22286	1.96865	1.54358	2.95032	transcription_start_site	-	99762089	99762089	transcription_start_site	RIKEN cDNA 1700030F18 gene	245	PROXIMAL	72277
224232	224236	NM_001024526	Larp4	chr15	99803443	99803877	1.7913	1.94112	1.41816	0.43712	transcription_start_site	+	99803210	99803210	transcription_start_site	La ribonucleoprotein domain family, member 4	435	INTRAGENIC	207214
224505	224509	NM_001034883	Gm5475	chr15	100251020	100251464	1.55667	1.9542	0.438848	0.40223	transcription_start_site	+	100253623	100253623	transcription_start_site	predicted gene 5475	445	DISTAL	432982
224602	224604	NM_153407	Csrnp2	chr15	100325839	100326089	3.26051	4.81362	2.06517	1.404	transcription_start_site	-	100325670	100325670	transcription_start_site	cysteine-serine-rich nuclear protein 2	251	PROXIMAL	207785
224731	224737	NM_011873	Dazap2	chr15	100445468	100446107	2.94183	3.33097	2.28592	1.29248	transcription_start_site	+	100446092	100446092	transcription_start_site	DAZ associated protein 2	640	PROXIMAL	23994
224767	224769	NM_001033872	Smagp	chr15	100468748	100468997	1.48678	1.62504	1.14484	0.483588	transcription_start_site	-	100467296	100467296	transcription_start_site	small cell adhesion glycoprotein	250	DISTAL	207818
224949	224952	NM_011323	Scn8a	chr15	100765991	100766362	4.04575	4.59273	1.83921	2.91308	transcription_start_site	+	100766701	100766701	transcription_start_site	sodium channel, voltage-gated, type VIII, alpha	372	PROXIMAL	20273
225100	225102	NM_007395	Acvr1b	chr15	101002445	101002694	0.663285	0.766001	1.26161	1.85701	transcription_start_site	+	101004555	101004555	transcription_start_site	activin A receptor, type 1B	250	DISTAL	11479
225213	225218	NM_010444	Nr4a1	chr15	101096937	101097480	1.85315	1.76828	1.33548	0.318458	transcription_start_site	+	101097276	101097276	transcription_start_site	nuclear receptor subfamily 4, group A, member 1	544	PROXIMAL	15370
225268	225270	NM_028770	Krt80	chr15	101200718	101200967	0.67233	1.26599	2.05839	1.14678	transcription_start_site	-	101200556	101200556	transcription_start_site	keratin 80	250	PROXIMAL	74127
225278	225281	NM_028770	Krt80	chr15	101201730	101202069	0.516598	1.56416	1.00904	1.64577	transcription_start_site	-	101200556	101200556	transcription_start_site	keratin 80	340	DISTAL	74127
225337	225342	NM_001003668	Krt83	chr15	101269107	101269642	1.4527	1.65352	0.622519	0.167607	transcription_start_site	-	101269201	101269201	transcription_start_site	keratin 83	536	PROXIMAL	406219
225490	225493	NM_008474	Krt84	chr15	101363616	101363960	0.815562	1.87705	0.344603	0.463088	transcription_start_site	-	101363251	101363251	transcription_start_site	keratin 84	345	PROXIMAL	16680
225544	225550	NM_053249	Krt82	chr15	101383242	101383901	1.56092	0.976513	0.23657	0.474639	transcription_start_site	-	101381098	101381098	transcription_start_site	keratin 82	660	DISTAL	114566
225769	225771	NM_016879	Krt85	chr15	101522036	101522275	1.18182	1.64564	0.847229	0.141774	transcription_start_site	-	101521940	101521940	transcription_start_site	keratin 85	240	PROXIMAL	53622
225809	225816	NM_008476	Krt6a	chr15	101526026	101526820	2.3024	2.59415	1.03111	0.708563	transcription_start_site	-	101524736	101524736	transcription_start_site	keratin 6A	795	DISTAL	16687
225849	225851	NM_027011	Krt5	chr15	101544923	101545157	1.76535	1.37935	0.841316	0.69577	transcription_start_site	-	101543322	101543322	transcription_start_site	keratin 5	235	DISTAL	110308
225867	225869	NM_019956	Krt71	chr15	101573209	101573453	1.92904	2.48472	1.45617	1.05665	transcription_start_site	-	101573528	101573528	transcription_start_site	keratin 71	245	PROXIMAL	56735
226101	226103	NM_001003667	Krt77	chr15	101701911	101702180	1.7322	1.64564	1.42441	0.338409	transcription_start_site	-	101700049	101700049	transcription_start_site	keratin 77	270	DISTAL	406220
226322	226330	NM_010664	Krt18	chr15	101858363	101859217	1.78398	4.33628	2.7997	3.55771	transcription_start_site	+	101858655	101858655	transcription_start_site	keratin 18	855	PROXIMAL	16668
226394	226397	NM_153533	Tenc1	chr15	101933568	101933932	1.23198	0.116703	1.20114	1.03487	transcription_start_site	+	101933418	101933418	transcription_start_site	tensin like C1 domain-containing phosphatase	365	INTRAGENIC	209039
226441	226447	NM_008344	Igfbp6	chr15	101972404	101973033	1.66876	3.4457	1.89658	2.21902	transcription_start_site	+	101974616	101974616	transcription_start_site	insulin-like growth factor binding protein 6	630	DISTAL	16012
226491	226493	NM_146064	Soat2	chr15	101979981	101980220	0.861619	1.18013	1.05559	2.33512	transcription_start_site	+	101981005	101981005	transcription_start_site	sterol O-acyltransferase 2	240	DISTAL	223920
226552	226557	NM_153194	Zfp740	chr15	102035780	102036324	3.84871	4.18494	1.37181	1.87982	transcription_start_site	+	102038697	102038697	transcription_start_site	zinc finger protein 740	545	DISTAL	68744
226641	226650	NM_001042727	Rarg	chr15	102077267	102078202	3.20098	1.93584	1.63563	0.969999	transcription_start_site	-	102076783	102076783	transcription_start_site	retinoic acid receptor, gamma	936	PROXIMAL	19411
226675	226691	NM_011244	Rarg	chr15	102088097	102089746	0.548689	1.54842	1.84742	1.64185	transcription_start_site	-	102087914	102087914	transcription_start_site	retinoic acid receptor, gamma	1650	PROXIMAL	19411
226719	226728	NM_134100	Mfsd5	chr15	102109272	102110221	1.42055	1.45074	0.742544	0.195234	transcription_start_site	+	102109886	102109886	transcription_start_site	major facilitator superfamily domain containing 5	950	PROXIMAL	106073
226801	226805	NM_021713	Myg1	chr15	102160235	102160745	4.4691	4.65591	1.92227	3.58131	transcription_start_site	+	102162139	102162139	transcription_start_site	melanocyte proliferating gene 1	511	DISTAL	60315
226888	226899	NM_130458	Sp7	chr15	102197590	102199394	1.43698	3.23153	0.992703	1.33559	transcription_start_site	-	102196702	102196702	transcription_start_site	Sp7 transcription factor 7	1805	DISTAL	170574
226923	226927	NM_013672	Sp1	chr15	102236311	102236776	1.66516	1.9397	0.998495	0.222734	transcription_start_site	+	102236746	102236746	transcription_start_site	trans-acting transcription factor 1	466	PROXIMAL	20683
227009	227012	NM_011042	Pcbp2	chr15	102300677	102301027	1.97858	1.71834	0.444403	1.04378	transcription_start_site	+	102301062	102301062	transcription_start_site	poly(rC) binding protein 2	351	PROXIMAL	18521
227062	227071	NM_009319	Tarbp2	chr15	102349239	102350173	3.2799	1.75846	1.49079	0.545533	transcription_start_site	+	102348676	102348676	transcription_start_site	TAR (HIV) RNA binding protein 2	935	INTRAGENIC	21357
227072	227078	NM_018787	Npff	chr15	102354324	102354968	2.6252	1.97624	2.10005	0.997654	transcription_start_site	-	102355052	102355052	transcription_start_site	neuropeptide FF-amide peptide precursor	645	PROXIMAL	54615
227413	227422	NM_008272	Hoxc9	chr15	102805463	102806412	2.3598	2.88854	1.51843	0.585357	transcription_start_site	+	102807462	102807462	transcription_start_site	homeobox C9	950	DISTAL	15427
227824	227827	NM_019817	Copz1	chr15	103101901	103102255	2.81483	2.67193	0.941697	2.15661	transcription_start_site	+	103103348	103103348	transcription_start_site	coatomer protein complex, subunit zeta 1	355	DISTAL	56447
227950	227954	NM_010577	Itga5	chr15	103198216	103198687	0.231191	0.112277	0.799696	1.51625	transcription_start_site	-	103197179	103197179	transcription_start_site	integrin alpha 5 (fibronectin receptor alpha)	472	DISTAL	16402
228318	228322	NM_008762	Olfr15	chr16	3839243	3839697	0.751481	2.02127	1.05138	0.874497	transcription_start_site	+	3838974	3838974	transcription_start_site	olfactory receptor 15	455	INTRAGENIC	18312
228440	228443	NM_029738	Cluap1	chr16	3907368	3907702	2.65768	1.75043	1.28549	0.509213	transcription_start_site	+	3909008	3909008	transcription_start_site	clusterin associated protein 1	335	DISTAL	76779
228490	228494	NM_001081280	Nlrc3	chr16	3976713	3977152	2.01743	1.70764	1.36338	0.864391	transcription_start_site	-	3976632	3976632	transcription_start_site	NLR family, CARD domain containing 3	440	PROXIMAL	268857
228510	228514	NM_001081280	Nlrc3	chr16	3978698	3979193	1.92536	2.70209	1.14438	0.694284	transcription_start_site	-	3976632	3976632	transcription_start_site	NLR family, CARD domain containing 3	496	DISTAL	268857
228520	228522	NM_177472	Btbd12	chr16	4001056	4001300	2.09507	2.49477	1.30753	1.4968	transcription_start_site	-	4001680	4001680	transcription_start_site	BTB (POZ) domain containing 12	245	INTRAGENIC	52864
228637	228640	NM_001025432	Crebbp	chr16	4213676	4214087	1.61983	0.7914	1.86988	0.293543	transcription_start_site	-	4213404	4213404	transcription_start_site	CREB binding protein	412	PROXIMAL	12914
228645	228649	NM_001025432	Crebbp	chr16	4214558	4214997	1.93892	1.76781	2.76228	0.705909	transcription_start_site	-	4213404	4213404	transcription_start_site	CREB binding protein	440	DISTAL	12914
229118	229122	NM_030192	4930562C15Rik	chr16	4832672	4833106	1.63986	1.27695	0.547943	1.06347	transcription_start_site	+	4835415	4835415	transcription_start_site	RIKEN cDNA 4930562C15 gene	435	DISTAL	78809
229188	229194	NM_029657	Mgrn1	chr16	4883766	4884415	1.92973	1.9541	1.32188	0.769646	transcription_start_site	+	4886251	4886251	transcription_start_site	mahogunin, ring finger 1	650	DISTAL	17237
229206	229209	NM_029657	Mgrn1	chr16	4885866	4886190	1.95915	2.4313	1.5386	0.740804	transcription_start_site	+	4886251	4886251	transcription_start_site	mahogunin, ring finger 1	325	PROXIMAL	17237
229274	229281	NM_028301	Anks3	chr16	4965523	4966282	4.06283	2.71056	3.11226	1.35601	transcription_start_site	-	4964330	4964330	transcription_start_site	ankyrin repeat and sterile alpha motif domain containing 3	760	DISTAL	72615
229300	229304	NM_027669	Sept12	chr16	4998005	4998434	1.38018	0.278671	1.36861	0.525758	transcription_start_site	-	4997872	4997872	transcription_start_site	septin 12	430	PROXIMAL	71089
229442	229449	NM_008909	Ppl	chr16	5134439	5135188	1.23582	2.43562	2.96248	1.34278	transcription_start_site	-	5132574	5132574	transcription_start_site	periplakin	750	DISTAL	19041
229725	229728	NM_029070	Tmem114	chr16	8427761	8428117	2.05424	1.46212	0.510318	0.73566	transcription_start_site	-	8425229	8425229	transcription_start_site	transmembrane protein 114	357	DISTAL	74720
229844	229849	NM_025708	Tmem186	chr16	8639475	8640034	1.73922	1.49026	0.703396	0.0925398	transcription_start_site	-	8637794	8637794	transcription_start_site	transmembrane protein 186	560	DISTAL	66690
229886	229891	NM_025821	Carhsp1	chr16	8674613	8675227	0.548445	1.98148	1.05345	0.494475	transcription_start_site	-	8672246	8672246	transcription_start_site	calcium regulated heat stable protein 1	615	DISTAL	52502
230024	230026	NM_026594	Rpl39l	chr16	10169616	10169860	0.565458	1.17286	0.222871	1.75878	transcription_start_site	+	10170320	10170320	transcription_start_site	ribosomal protein L39-like	245	PROXIMAL	68172
230070	230076	NM_007929	Emp2	chr16	10313638	10314275	1.72158	2.3689	1.12893	0.331017	transcription_start_site	-	10314061	10314061	transcription_start_site	epithelial membrane protein 2	638	PROXIMAL	13731
230223	230227	NM_007575	Ciita	chr16	10488486	10488955	1.899	1.96553	0.972407	1.11173	transcription_start_site	+	10488371	10488371	transcription_start_site	class II transactivator	470	INTRAGENIC	12265
230444	230449	NM_019980	Litaf	chr16	10995499	10996109	0.87033	0.985786	0.735899	2.70517	transcription_start_site	-	10993214	10993214	transcription_start_site	LPS-induced TN factor	611	DISTAL	56722
230707	230713	NM_028964	Snx29	chr16	11404036	11404730	1.18285	3.07156	1.39484	1.38587	transcription_start_site	+	11405740	11405740	transcription_start_site	sorting nexin 29	695	DISTAL	74478
230726	230730	NM_028964	Snx29	chr16	11406056	11406505	2.91644	2.30664	1.31244	1.54234	transcription_start_site	+	11405740	11405740	transcription_start_site	sorting nexin 29	450	INTRAGENIC	74478
230825	230827	NM_015769	Ercc4	chr16	13108902	13109149	0.523574	1.62412	0.198532	0.677312	transcription_start_site	+	13109828	13109828	transcription_start_site	excision repair cross-complementing rodent repair deficiency, complementation group 4	248	DISTAL	50505
231021	231024	NM_011987	Pla2g10	chr16	13730659	13730987	1.25344	0.715707	0.0958848	0.697047	transcription_start_site	-	13730678	13730678	transcription_start_site	phospholipase A2, group X	329	PROXIMAL	26565
231042	231045	NM_011987	Pla2g10	chr16	13733105	13733459	2.0223	2.0281	2.52941	0.800186	transcription_start_site	-	13730678	13730678	transcription_start_site	phospholipase A2, group X	355	DISTAL	26565
231121	231126	NM_001039533	Pdxdc1	chr16	13867958	13868497	1.11562	2.94863	2.00198	2.53801	Primary Transcript	-	13834022	13903228	Primary Transcript	pyridoxal-dependent decarboxylase domain containing 1	540	INTRAGENIC	94184
231237	231240	NM_001081154	4921513D23Rik	chr16	14159329	14159690	2.86222	2.87357	1.49645	1.23037	transcription_start_site	-	14159367	14159367	transcription_start_site	RIKEN cDNA 4921513D23 gene	362	PROXIMAL	223989
231538	231540	NM_008565	Mcm4	chr16	15639598	15639854	1.83466	1.55391	1.05978	0.480934	transcription_start_site	-	15637449	15637449	transcription_start_site	minichromosome maintenance deficient 4 homolog (S. cerevisiae)	257	DISTAL	17217
231867	231871	NM_015773	Spag6	chr16	16828741	16829179	1.74041	0.71744	0.431513	1.41066	transcription_start_site	-	16829456	16829456	transcription_start_site	sperm associated antigen 6	439	INTRAGENIC	50525
231951	231955	NM_176833	Ppm1f	chr16	16901939	16902398	1.7854	2.09398	0.992479	0.497118	transcription_start_site	+	16903413	16903413	transcription_start_site	protein phosphatase 1F (PP2C domain containing)	460	DISTAL	68606
231962	231967	NM_176833	Ppm1f	chr16	16903099	16903643	2.53225	2.05782	1.61936	1.00635	transcription_start_site	+	16903413	16903413	transcription_start_site	protein phosphatase 1F (PP2C domain containing)	545	PROXIMAL	68606
232187	232190	NM_029779	Ccdc116	chr16	17149897	17150262	1.61714	1.80469	1.07226	0.599085	transcription_start_site	-	17147322	17147322	transcription_start_site	coiled-coil domain containing 116	366	DISTAL	76872
232244	232246	NM_001033338	Rimbp3	chr16	17208235	17208479	2.68716	2.61706	1.06204	1.93274	transcription_start_site	+	17208227	17208227	transcription_start_site	RIMS binding protein 3	245	PROXIMAL	239731
232300	232304	NM_177473	Tmem191c	chr16	17273630	17274081	0.598286	1.08656	1.22506	1.94811	transcription_start_site	+	17276392	17276392	transcription_start_site	transmembrane protein 191C	452	DISTAL	224019
232610	232615	NM_144852	Slc7a4	chr16	17576442	17576981	1.75347	2.0275	0.733116	0.772234	transcription_start_site	-	17576764	17576764	transcription_start_site	solute carrier family 7 (cationic amino acid transporter, y+ system), member 4	540	PROXIMAL	224022
232788	232795	NM_153790	Scarf2	chr16	17802934	17803688	1.31375	3.48555	1.68708	1.53585	Primary Transcript	+	17797374	17808380	Primary Transcript	scavenger receptor class F, member 2	755	INTRAGENIC	224024
232803	232806	NM_153790	Scarf2	chr16	17806866	17807200	1.2026	2.58003	2.91318	1.86136	Primary Transcript	+	17797374	17808380	Primary Transcript	scavenger receptor class F, member 2	335	INTRAGENIC	224024
232849	232861	NM_030558	Car15	chr16	17839568	17840838	2.4405	2.97456	1.09758	0.890677	transcription_start_site	-	17838279	17838279	transcription_start_site	carbonic anhydrase 15	1271	DISTAL	80733
232872	232877	NM_001109750	Dgcr2	chr16	17891692	17892243	1.5884	0.542953	1.20817	0.20096	transcription_start_site	-	17891821	17891821	transcription_start_site	DiGeorge syndrome critical region gene 2	552	PROXIMAL	13356
232918	232921	NM_009436	Tssk2	chr16	17897282	17897629	3.44818	2.82445	2.17557	1.6145	transcription_start_site	+	17898729	17898729	transcription_start_site	testis-specific serine kinase 2	348	DISTAL	22115
232962	232965	NM_001081633	Dgcr14	chr16	17912865	17913224	1.37771	1.76344	2.23135	3.08064	transcription_start_site	-	17911441	17911441	transcription_start_site	DiGeorge syndrome critical region gene 14	360	DISTAL	27886
233122	233125	NM_010047	Dgcr6	chr16	18053077	18053446	1.82501	2.02765	0.755217	1.56134	transcription_start_site	+	18052952	18052952	transcription_start_site	DiGeorge syndrome critical region gene 6	370	INTRAGENIC	13353
233360	233364	NM_138583	D16H22S680E	chr16	18327015	18327449	0.981346	2.40643	1.05854	1.70807	transcription_start_site	-	18324536	18324536	transcription_start_site	DNA segment, Chr 16, human D22S680E, expressed	435	DISTAL	27883
233427	233435	NM_001111063	Comt1	chr16	18413278	18414142	2.11855	1.88697	1.03837	0.801207	transcription_start_site	-	18413587	18413587	transcription_start_site	catechol-O-methyltransferase 1	865	PROXIMAL	12846
233619	233627	NM_001001999	Gp1bb	chr16	18621360	18622209	0.828865	1.77443	2.16967	1.42078	Primary Transcript	-	18620411	18622496	transcription_start_site	glycoprotein Ib, beta polypeptide	850	INTRAGENIC	14724
234449	234455	NM_013790	Abcc5	chr16	20425742	20426391	2.25127	2.2473	1.31958	0.365264	transcription_start_site	-	20426467	20426467	transcription_start_site	ATP-binding cassette, sub-family C (CFTR/MRP), member 5	650	PROXIMAL	27416
234481	234483	NM_013790	Abcc5	chr16	20429099	20429457	3.00676	2.29152	2.12514	1.27259	transcription_start_site	-	20426467	20426467	transcription_start_site	ATP-binding cassette, sub-family C (CFTR/MRP), member 5	359	DISTAL	27416
234713	234715	NM_028420	Camk2n2	chr16	20620162	20620411	1.99414	0.983997	2.41485	0.822177	Primary Transcript	-	20619287	20621351	transcription_start_site	calcium/calmodulin-dependent protein kinase II inhibitor 2	250	INTRAGENIC	73047
234862	234866	NM_133778	Fam131a	chr16	20693675	20694139	2.14859	2.65557	1.12288	1.09657	transcription_start_site	+	20695129	20695129	transcription_start_site	family with sequence similarity 131, member A	465	DISTAL	78408
235117	235119	NM_001081366	Vps8	chr16	21421884	21422208	0.185883	1.0505	0.366725	1.50858	transcription_start_site	+	21423190	21423190	transcription_start_site	vacuolar protein sorting 8 homolog (S. cerevisiae)	325	DISTAL	209018
235221	235223	NM_172821	Map3k13	chr16	21889206	21889437	1.93618	1.52424	0.544529	0.780949	transcription_start_site	+	21892041	21892041	transcription_start_site	mitogen-activated protein kinase kinase kinase 13	232	DISTAL	71751
235472	235478	NM_023794	Etv5	chr16	22441557	22442214	1.42331	2.67163	2.34441	3.09323	transcription_start_site	-	22439643	22439643	transcription_start_site	ets variant gene 5	658	DISTAL	104156
235579	235581	NM_026400	Dnajb11	chr16	22858155	22858404	2.27652	1.36136	2.02062	0.748098	transcription_start_site	+	22857938	22857938	transcription_start_site	DnaJ (Hsp40) homolog, subfamily B, member 11	250	INTRAGENIC	67838
235614	235619	NM_013465	Ahsg	chr16	22890295	22890858	1.05769	2.2871	0.425671	0.691047	transcription_start_site	+	22892114	22892114	transcription_start_site	alpha-2-HS-glycoprotein	564	DISTAL	11625
236004	236007	NM_008555	Masp1	chr16	23523120	23523455	1.14268	2.40317	1.28554	1.78131	transcription_start_site	-	23520663	23520663	transcription_start_site	mannan-binding lectin serine peptidase 1	336	DISTAL	17174
236095	236102	NM_001008230	Rtp2	chr16	23931044	23931798	0.515172	1.65405	0.833667	1.25085	transcription_start_site	-	23930880	23930880	transcription_start_site	receptor transporter protein 2	755	PROXIMAL	224055
236466	236468	NM_053241	Cldn16	chr16	26461708	26461948	2.1424	1.45544	0.756632	0.848414	transcription_start_site	+	26463245	26463245	transcription_start_site	claudin 16	241	DISTAL	114141
236855	236858	NM_013751	Hrasls	chr16	29209916	29210245	1.5748	2.18609	2.17423	0.664242	transcription_start_site	+	29209780	29209780	transcription_start_site	HRAS-like suppressor	330	INTRAGENIC	27281
237087	237089	NM_027904	Cpn2	chr16	30267887	30268142	3.31747	4.16254	1.50699	3.42524	transcription_start_site	-	30267618	30267618	transcription_start_site	carboxypeptidase N, polypeptide 2	256	PROXIMAL	71756
237167	237174	NM_008148	Gp5	chr16	30310349	30311100	0.5747	1.83281	0.862043	1.99295	transcription_start_site	-	30310865	30310865	transcription_start_site	glycoprotein 5 (platelet)	752	PROXIMAL	14729
237422	237427	NM_030138	Acap2	chr16	31203625	31204173	0.853594	2.05896	1.21833	1.64856	transcription_start_site	-	31201324	31201324	transcription_start_site	ArfGAP with coiled-coil, ankyrin repeat and PH domains 2	549	DISTAL	78618
237621	237626	NM_013900	Mfi2	chr16	31877846	31878405	1.97242	1.68735	0.959703	1.82646	transcription_start_site	+	31878895	31878895	transcription_start_site	antigen p97 (melanoma associated) identified by monoclonal antibodies 133.2 and 96.5	560	PROXIMAL	30060
237718	237730	NM_177103	Senp5	chr16	32003556	32004966	2.02404	1.8001	1.09812	1.11785	transcription_start_site	-	32003373	32003373	transcription_start_site	SUMO/sentrin specific peptidase 5	1411	PROXIMAL	320213
237808	237816	NM_024464	Pigx	chr16	32101889	32102748	1.30299	3.52881	1.96459	1.92997	transcription_start_site	-	32099813	32099813	transcription_start_site	phosphatidylinositol glycan anchor biosynthesis, class X	860	DISTAL	72084
237828	237830	NM_146069	Lrrc33	chr16	32165931	32166216	1.75052	2.20688	0.521423	0.651274	transcription_start_site	-	32165562	32165562	transcription_start_site	leucine rich repeat containing 33	286	PROXIMAL	224109
238057	238063	NM_009981	Pcyt1a	chr16	32430697	32431361	1.91804	2.29992	1.18422	0.506525	transcription_start_site	+	32431081	32431081	transcription_start_site	phosphate cytidylyltransferase 1, choline, alpha isoform	665	PROXIMAL	13026
[truncated: 3,229 more rows]

## Sheet: Expression
Name	SEQ_ID	gene_id	BHt15ES	SE_EXPRS	BHt16ES	SE_EXPRS	BHt18ES	SE_EXPRS	BHt19ES	SE_EXPRS	BHtd1S	SE_EXPRS	BHtd7S	SE_EXPRS	BHtw2S	SE_EXPRS	BHtw8S	SE_EXPRS
[truncated: 44,170 more rows]

## Sheet: DMRs&Expression
DI_START	DI_END	ACC	Name	chr	start	end	BHtd1S	BHtd7S	BHtw2S	BHtw8S	feature DI START	orientation	description	Length(bp)	DISSTRIBUTION	gene_id	Name	SEQ_ID	gene_id	BHt15ES	SE_EXPRS	BHt16ES	SE_EXPRS	BHt18ES	SE_EXPRS	BHt19ES	SE_EXPRS	BHtd1S	SE_EXPRS	BHtd7S	SE_EXPRS	BHtw2S	SE_EXPRS	BHtw8S	SE_EXPRS
[truncated: 8,885 more rows]

[truncated: 10 more sheets: d1->d7, d1->d7 DMR&Expression, d1->w2, d1->w2 DMRs&Expression, d1->w8, d1->w8 DMRs&Expression, DMRs retained after d1, ClueGO DMR, iRegulon DMR, ClueGO EXpression]
