# Supplementary material for: Changes in gene methylation patterns in neonatal murine hearts: Implications for the regenerative potential
Source: BMC Genomics. 2016 Mar 15;17:231. doi: 10.1186/s12864-016-2545-1 (PMC4791959; doi:10.1186/s12864-016-2545-1)
Supplement: Additional file 3: F3. — The target genes of transcriptional regulators Mef2c, Nr2f2, Tead4, Meis3, and Mfsd6l hypomethylated and up-regulated at d1 vs. d7 in the neonatal murine heart. (XLSX 9 kb) [file 12864_2016_2545_MOESM3_ESM.xlsx]

## Sheet: TF targets
Addtional file 3: F3. The target genes of transcriptional regulators Mef2c, Nr2f2, Tead4, Meis3, and Mfsd6l hypomethylated and up-regulated at d1 vs. d7 in the neonatal murine heart.
Transcription factor	number of DMRs	number of genes up-regulated at d1 vs. d7	target genes up-regulated at d1 vs. D7
Mfsd6l	494	37	Adm, AI854703, Aldoc, Apc, Arhgap24, Bmp10, Bmp7, Cacna1d, Cdc37l1, Cryab, Elf4, Fam135a, Fryl, Gata6, Gipr, Gtf2h2, H19, Hmga2, Igf2, Krt80, Mal, Mthfd1l, Myh7, Ntn4, Pigw, Pkdrej, Plagl1, Runx1t1, Slc22a17, Tceanc, Tiam1, Tigd2, Timp4, Tns3, Ube4b, Vangl2, Zfp275
Meis3	243	11	AI854703, Cryab, Fam65b, Gtf2h2, Krt80, Myh7, Ntn4, Plagl1, Rpgr, Runx1t1, Tiam1
Mef2c	98	10	Arhgap24, Bmp10, Cryab, Fryl, Igf2, Mal, Mansc1, Max, Myh7, Ntn4
Nr2f2	124	8	Adm, Runx1t1, Lamc2, Myh7, Ntn4, Cacna1d, Klhl13, Gata6
Tead4	141	12	AI854703, Arhgap24, Bmp10, Cryab, Fam65b, Fryl, H19, Klhl13, Krt80, Myh7, Ntn4, Plagl1
Runx1	129	13	Hmga2, Runx1t1, Lamc2, Igf2, Myh7, Ntn4, Mthfd1l, Cacna1d, Ncoa4, Mansc1, Klhl13, Foxc1, Gata6
