# Supplementary material for: Changes in gene methylation patterns in neonatal murine hearts: Implications for the regenerative potential
Source: BMC Genomics. 2016 Mar 15;17:231. doi: 10.1186/s12864-016-2545-1 (PMC4791959; doi:10.1186/s12864-016-2545-1)
Supplement: Additional file 4: F4. — PCR primers used for qPCR validation of microarray results. MDRE-qPCR – primers used for the estimation of DNA methylation. RT-qPCR – primers used to determine transcript levels. (XLSX 10 kb) [file 12864_2016_2545_MOESM4_ESM.xlsx]

## Sheet: qPCR primers
Additional file 4: F4. PCR primers used for qPCR validation of microarray results.
MDRE-qPCR – primers used for the estimation of DNA methylation.
RT-qPCR – primers used to determine transcript levels.
Gene	Assay	Forward Primer	Reverse Primer
Map3k6	MDRE-qPCR	TGTTCGTGTTGGACTCGCTGCT	GTCAGGGAGAAGGGAGAGCCG
Map3k6	RT-qPCR	GCCTCTCAGTGTGGTCTACG	CGTCGCAAAGGGTAGGCTG
Mfsd6l	MDRE-qPCR	GGAACCCTGAGCCAGCGATTC	AGGAACGGAGTCACACAGGCAT
Gata6	MDRE-qPCR	GCGTAAGAAGTACATACATTAAGTC	CAGTGTTGGTTCTCTTTCTGCCT
Gata6	RT-qPCR	TGGGAAAGCACAACCAGCTA	GGCCCAAAACAGGATGGCTA
Myh7	MDRE-qPCR	TGAGGGCCAACTTTGAGCTT	CCCACTCCTCACATGGGTTC
Myh7	RT-qPCR	GAGTCCCAGGTCAACAAGCTG	CTACTCCTCATTCAGGCCCTTG
Ctbp2	MDRE-qPCR	CTTAACGACGATGGGACACA	TCCTGGGTCCCTGAGTACAG
Ctbp2	RT-qPCR	GGCAAGGTGCATTCCTTGTG	TCGTATCCTGCCCTCCTTGA
Bmp10	MDRE-qPCR	AGTGCAGCCACGTGTTCCAA	CATGGGTGGGTCACGGTC
Bmp7	MDRE-qPCR	AACCCTAGCTCCCTCCTCC	GCTGGGCAGATTGGGATTCT
Bmp7	RT-qPCR	ACGGACAGGGCTTCTCCTAC	ATGGTGGTATCGAGGGTGGAA
Fzd1	MDRE-qPCR	TTGCTGTTGGTAAGCCTCGT	GACGGCACCAAGACAGAGAA
Fzd1	RT-qPCR	TATGGGCTCTGCCAGTTGAC	ATCGGTCGGTTACTGCACTC
Lefty1	MDRE-qPCR	AAGACTACAGGTGCACATTCCA	GGGCTGTCTAGAAAGGACACAA
Neat1	MDRE-qPCR	AACTTGTCTCTGCAGCCTCC	GGCCCCGGAAATCATAGAGG
Neat1	RT-qPCR	GTTTCCGGTCACCCAAATGC	GCACTGCTACGACTCACACT
Tnni1	MDRE-qPCR	GGCAGCGGCTGTTCTATTTT	TACCTGTTCGTGTCCTGTGC
Tnni1	RT-qPCR	ATGCCGGAAGTTGAGAGGAAA	TCCGAGAGGTAACGCACCTT
Klf4	MDRE-qPCR	TAACTTCTCGCTCGCTTGCT	GACTTTCGAGCCCAGGGAAC
Klf4	RT-qPCR	GTGCCCCGACTAACCGTTG	GTCGTTGAACTCCTCGGTCT
Zbtb16	MDRE-qPCR	ACACTTACCGCTTACGGAGCC	GCCGGTGGTGATTTGCTAACC
Zbtb16	RT-qPCR	CTGCGGAAAACGGTTCCTG	GTGCCAGTATGGGTCTGTCT
Tbp	RT-qPCR	CTTCCTGCCACAATGTCACAG	CCTTTCTCATGCTTGCTTCTCTG
